# Supplementary material for: First-night effect on sleep time in dairy cows
Source: PLoS One. 2018 Apr 13;13(4):e0195593. doi: 10.1371/journal.pone.0195593 (PMC5898734; doi:10.1371/journal.pone.0195593)
Supplement: S1 Table — Duration is shown in seconds, abbreviations for events are W = awake, N1 = drowsing, N2 = NREM sleep, N3 = REM sleep and R = Rumination, and RecDay corresponds to recording day. (XLSX) [file pone.0195593.s001.xlsx]

## Sheet: Rawdata
CowID	Date	Time	Event	Duration	RecDay
1513	2014-01-29	07:15:00	W	30	1
1513	2014-01-29	07:15:30	W	30	1
1513	2014-01-29	07:16:00	W	30	1
1513	2014-01-29	07:16:30	W	30	1
1513	2014-01-29	07:17:00	W	30	1
1513	2014-01-29	07:17:30	W	30	1
1513	2014-01-29	07:18:00	W	30	1
1513	2014-01-29	07:18:30	W	30	1
1513	2014-01-29	07:19:00	W	30	1
1513	2014-01-29	07:19:30	W	30	1
1513	2014-01-29	07:20:00	W	30	1
1513	2014-01-29	07:20:30	W	30	1
1513	2014-01-29	07:21:00	W	30	1
1513	2014-01-29	07:21:30	W	30	1
1513	2014-01-29	07:22:00	W	30	1
1513	2014-01-29	07:22:30	W	30	1
1513	2014-01-29	07:23:00	W	30	1
1513	2014-01-29	07:23:30	W	30	1
1513	2014-01-29	07:24:00	W	30	1
1513	2014-01-29	07:24:30	W	30	1
1513	2014-01-29	07:25:00	W	30	1
1513	2014-01-29	07:25:30	W	30	1
1513	2014-01-29	07:26:00	W	30	1
1513	2014-01-29	07:26:30	W	30	1
1513	2014-01-29	07:27:00	W	30	1
1513	2014-01-29	07:27:30	W	30	1
1513	2014-01-29	07:28:00	W	30	1
1513	2014-01-29	07:28:30	W	30	1
1513	2014-01-29	07:29:00	W	30	1
1513	2014-01-29	07:29:30	W	30	1
1513	2014-01-29	07:30:00	W	30	1
1513	2014-01-29	07:30:30	W	30	1
1513	2014-01-29	07:31:00	W	30	1
1513	2014-01-29	07:31:30	W	30	1
1513	2014-01-29	07:32:00	W	30	1
1513	2014-01-29	07:32:30	W	30	1
1513	2014-01-29	07:33:00	W	30	1
1513	2014-01-29	07:33:30	W	30	1
1513	2014-01-29	07:34:00	W	30	1
1513	2014-01-29	07:34:30	W	30	1
1513	2014-01-29	07:35:00	W	30	1
1513	2014-01-29	07:35:30	W	30	1
1513	2014-01-29	07:36:00	W	30	1
1513	2014-01-29	07:36:30	W	30	1
1513	2014-01-29	07:37:00	W	30	1
1513	2014-01-29	07:37:30	W	30	1
1513	2014-01-29	07:38:00	W	30	1
1513	2014-01-29	07:38:30	W	30	1
1513	2014-01-29	07:39:00	W	30	1
1513	2014-01-29	07:39:30	W	30	1
1513	2014-01-29	07:40:00	W	30	1
1513	2014-01-29	07:40:30	W	30	1
1513	2014-01-29	07:41:00	W	30	1
1513	2014-01-29	07:41:30	W	30	1
1513	2014-01-29	07:42:00	W	30	1
1513	2014-01-29	07:42:30	W	30	1
1513	2014-01-29	07:43:00	W	30	1
1513	2014-01-29	07:43:30	W	30	1
1513	2014-01-29	07:44:00	W	30	1
1513	2014-01-29	07:44:30	W	30	1
1513	2014-01-29	07:45:00	W	30	1
1513	2014-01-29	07:45:30	W	30	1
1513	2014-01-29	07:46:00	W	30	1
1513	2014-01-29	07:46:30	W	30	1
1513	2014-01-29	07:47:00	W	30	1
1513	2014-01-29	07:47:30	W	30	1
1513	2014-01-29	07:48:00	W	30	1
1513	2014-01-29	07:48:30	W	30	1
1513	2014-01-29	07:49:00	W	30	1
1513	2014-01-29	07:49:30	W	30	1
1513	2014-01-29	07:50:00	W	30	1
1513	2014-01-29	07:50:30	W	30	1
1513	2014-01-29	07:51:00	W	30	1
1513	2014-01-29	07:51:30	W	30	1
1513	2014-01-29	07:52:00	W	30	1
1513	2014-01-29	07:52:30	W	30	1
1513	2014-01-29	07:53:00	W	30	1
1513	2014-01-29	07:53:30	W	30	1
1513	2014-01-29	07:54:00	W	30	1
1513	2014-01-29	07:54:30	W	30	1
1513	2014-01-29	07:55:00	W	30	1
1513	2014-01-29	07:55:30	W	30	1
1513	2014-01-29	07:56:00	W	30	1
1513	2014-01-29	07:56:30	W	30	1
1513	2014-01-29	07:57:00	W	30	1
1513	2014-01-29	07:57:30	W	30	1
1513	2014-01-29	07:58:00	W	30	1
1513	2014-01-29	07:58:30	W	30	1
1513	2014-01-29	07:59:00	W	30	1
1513	2014-01-29	07:59:30	W	30	1
1513	2014-01-29	08:00:00	W	30	1
1513	2014-01-29	08:00:30	W	30	1
1513	2014-01-29	08:01:00	W	30	1
1513	2014-01-29	08:01:30	W	30	1
1513	2014-01-29	08:02:00	W	30	1
1513	2014-01-29	08:02:30	W	30	1
1513	2014-01-29	08:03:00	W	30	1
1513	2014-01-29	08:03:30	W	30	1
1513	2014-01-29	08:04:00	W	30	1
1513	2014-01-29	08:04:30	W	30	1
1513	2014-01-29	08:05:00	W	30	1
1513	2014-01-29	08:05:30	W	30	1
1513	2014-01-29	08:06:00	W	30	1
1513	2014-01-29	08:06:30	W	30	1
1513	2014-01-29	08:07:00	W	30	1
1513	2014-01-29	08:07:30	W	30	1
1513	2014-01-29	08:08:00	W	30	1
1513	2014-01-29	08:08:30	W	30	1
1513	2014-01-29	08:09:00	W	30	1
1513	2014-01-29	08:09:30	W	30	1
1513	2014-01-29	08:10:00	W	30	1
1513	2014-01-29	08:10:30	W	30	1
1513	2014-01-29	08:11:00	W	30	1
1513	2014-01-29	08:11:30	W	30	1
1513	2014-01-29	08:12:00	W	30	1
1513	2014-01-29	08:12:30	W	30	1
1513	2014-01-29	08:13:00	W	30	1
1513	2014-01-29	08:13:30	W	30	1
1513	2014-01-29	08:14:00	W	30	1
1513	2014-01-29	08:14:30	W	30	1
1513	2014-01-29	08:15:00	W	30	1
1513	2014-01-29	08:15:30	W	30	1
1513	2014-01-29	08:16:00	W	30	1
1513	2014-01-29	08:16:30	W	30	1
1513	2014-01-29	08:17:00	W	30	1
1513	2014-01-29	08:17:30	W	30	1
1513	2014-01-29	08:18:00	W	30	1
1513	2014-01-29	08:18:30	W	30	1
1513	2014-01-29	08:19:00	W	30	1
1513	2014-01-29	08:19:30	W	30	1
1513	2014-01-29	08:20:00	W	30	1
1513	2014-01-29	08:20:30	W	30	1
1513	2014-01-29	08:21:00	W	30	1
1513	2014-01-29	08:21:30	W	30	1
1513	2014-01-29	08:22:00	W	30	1
1513	2014-01-29	08:22:30	W	30	1
1513	2014-01-29	08:23:00	W	30	1
1513	2014-01-29	08:23:30	W	30	1
1513	2014-01-29	08:24:00	W	30	1
1513	2014-01-29	08:24:30	W	30	1
1513	2014-01-29	08:25:00	W	30	1
1513	2014-01-29	08:25:30	W	30	1
1513	2014-01-29	08:26:00	W	30	1
1513	2014-01-29	08:26:30	W	30	1
1513	2014-01-29	08:27:00	W	30	1
1513	2014-01-29	08:27:30	W	30	1
1513	2014-01-29	08:28:00	W	30	1
1513	2014-01-29	08:28:30	W	30	1
1513	2014-01-29	08:29:00	W	30	1
1513	2014-01-29	08:29:30	W	30	1
1513	2014-01-29	08:30:00	W	30	1
1513	2014-01-29	08:30:30	W	30	1
1513	2014-01-29	08:31:00	W	30	1
1513	2014-01-29	08:31:30	D	30	1
1513	2014-01-29	08:32:00	D	30	1
1513	2014-01-29	08:32:30	D	30	1
1513	2014-01-29	08:33:00	D	30	1
1513	2014-01-29	08:33:30	N	30	1
1513	2014-01-29	08:34:00	N	30	1
1513	2014-01-29	08:34:30	W	30	1
1513	2014-01-29	08:35:00	W	30	1
1513	2014-01-29	08:35:30	I	30	1
1513	2014-01-29	08:36:00	I	30	1
1513	2014-01-29	08:36:30	I	30	1
1513	2014-01-29	08:37:00	I	30	1
1513	2014-01-29	08:37:30	I	30	1
1513	2014-01-29	08:38:00	I	30	1
1513	2014-01-29	08:38:30	I	30	1
1513	2014-01-29	08:39:00	I	30	1
1513	2014-01-29	08:39:30	I	30	1
1513	2014-01-29	08:40:00	I	30	1
1513	2014-01-29	08:40:30	I	30	1
1513	2014-01-29	08:41:00	I	30	1
1513	2014-01-29	08:41:30	I	30	1
1513	2014-01-29	08:42:00	I	30	1
1513	2014-01-29	08:42:30	I	30	1
1513	2014-01-29	08:43:00	I	30	1
1513	2014-01-29	08:43:30	I	30	1
1513	2014-01-29	08:44:00	I	30	1
1513	2014-01-29	08:44:30	I	30	1
1513	2014-01-29	08:45:00	I	30	1
1513	2014-01-29	08:45:30	I	30	1
1513	2014-01-29	08:46:00	I	30	1
1513	2014-01-29	08:46:30	I	30	1
1513	2014-01-29	08:47:00	I	30	1
1513	2014-01-29	08:47:30	I	30	1
1513	2014-01-29	08:48:00	I	30	1
1513	2014-01-29	08:48:30	I	30	1
1513	2014-01-29	08:49:00	I	30	1
1513	2014-01-29	08:49:30	I	30	1
1513	2014-01-29	08:50:00	I	30	1
1513	2014-01-29	08:50:30	I	30	1
1513	2014-01-29	08:51:00	W	30	1
1513	2014-01-29	08:51:30	W	30	1
1513	2014-01-29	08:52:00	W	30	1
1513	2014-01-29	08:52:30	W	30	1
1513	2014-01-29	08:53:00	W	30	1
1513	2014-01-29	08:53:30	W	30	1
1513	2014-01-29	08:54:00	W	30	1
1513	2014-01-29	08:54:30	W	30	1
1513	2014-01-29	08:55:00	W	30	1
1513	2014-01-29	08:55:30	W	30	1
1513	2014-01-29	08:56:00	W	30	1
1513	2014-01-29	08:56:30	W	30	1
1513	2014-01-29	08:57:00	W	30	1
1513	2014-01-29	08:57:30	W	30	1
1513	2014-01-29	08:58:00	W	30	1
1513	2014-01-29	08:58:30	W	30	1
1513	2014-01-29	08:59:00	W	30	1
1513	2014-01-29	08:59:30	W	30	1
1513	2014-01-29	09:00:00	W	30	1
1513	2014-01-29	09:00:30	W	30	1
1513	2014-01-29	09:01:00	W	30	1
1513	2014-01-29	09:01:30	W	30	1
1513	2014-01-29	09:02:00	W	30	1
1513	2014-01-29	09:02:30	W	30	1
1513	2014-01-29	09:03:00	W	30	1
1513	2014-01-29	09:03:30	W	30	1
1513	2014-01-29	09:04:00	W	30	1
1513	2014-01-29	09:04:30	W	30	1
1513	2014-01-29	09:05:00	W	30	1
1513	2014-01-29	09:05:30	W	30	1
1513	2014-01-29	09:06:00	W	30	1
1513	2014-01-29	09:06:30	W	30	1
1513	2014-01-29	09:07:00	W	30	1
1513	2014-01-29	09:07:30	W	30	1
1513	2014-01-29	09:08:00	W	30	1
1513	2014-01-29	09:08:30	W	30	1
1513	2014-01-29	09:09:00	W	30	1
1513	2014-01-29	09:09:30	W	30	1
1513	2014-01-29	09:10:00	W	30	1
1513	2014-01-29	09:10:30	W	30	1
1513	2014-01-29	09:11:00	W	30	1
1513	2014-01-29	09:11:30	W	30	1
1513	2014-01-29	09:12:00	W	30	1
1513	2014-01-29	09:12:30	W	30	1
1513	2014-01-29	09:13:00	W	30	1
1513	2014-01-29	09:13:30	W	30	1
1513	2014-01-29	09:14:00	W	30	1
1513	2014-01-29	09:14:30	W	30	1
1513	2014-01-29	09:15:00	W	30	1
1513	2014-01-29	09:15:30	W	30	1
1513	2014-01-29	09:16:00	W	30	1
1513	2014-01-29	09:16:30	W	30	1
1513	2014-01-29	09:17:00	W	30	1
1513	2014-01-29	09:17:30	W	30	1
1513	2014-01-29	09:18:00	W	30	1
1513	2014-01-29	09:18:30	W	30	1
1513	2014-01-29	09:19:00	W	30	1
1513	2014-01-29	09:19:30	W	30	1
1513	2014-01-29	09:20:00	W	30	1
1513	2014-01-29	09:20:30	W	30	1
1513	2014-01-29	09:21:00	W	30	1
1513	2014-01-29	09:21:30	W	30	1
1513	2014-01-29	09:22:00	W	30	1
1513	2014-01-29	09:22:30	W	30	1
1513	2014-01-29	09:23:00	W	30	1
1513	2014-01-29	09:23:30	W	30	1
1513	2014-01-29	09:24:00	W	30	1
1513	2014-01-29	09:24:30	W	30	1
1513	2014-01-29	09:25:00	W	30	1
1513	2014-01-29	09:25:30	W	30	1
1513	2014-01-29	09:26:00	W	30	1
1513	2014-01-29	09:26:30	W	30	1
1513	2014-01-29	09:27:00	W	30	1
1513	2014-01-29	09:27:30	W	30	1
1513	2014-01-29	09:28:00	W	30	1
1513	2014-01-29	09:28:30	W	30	1
1513	2014-01-29	09:29:00	W	30	1
1513	2014-01-29	09:29:30	W	30	1
1513	2014-01-29	09:30:00	W	30	1
1513	2014-01-29	09:30:30	W	30	1
1513	2014-01-29	09:31:00	W	30	1
1513	2014-01-29	09:31:30	W	30	1
1513	2014-01-29	09:32:00	W	30	1
1513	2014-01-29	09:32:30	W	30	1
1513	2014-01-29	09:33:00	W	30	1
1513	2014-01-29	09:33:30	W	30	1
1513	2014-01-29	09:34:00	W	30	1
1513	2014-01-29	09:34:30	W	30	1
1513	2014-01-29	09:35:00	W	30	1
1513	2014-01-29	09:35:30	W	30	1
1513	2014-01-29	09:36:00	W	30	1
1513	2014-01-29	09:36:30	W	30	1
1513	2014-01-29	09:37:00	W	30	1
1513	2014-01-29	09:37:30	W	30	1
1513	2014-01-29	09:38:00	W	30	1
1513	2014-01-29	09:38:30	W	30	1
1513	2014-01-29	09:39:00	W	30	1
1513	2014-01-29	09:39:30	W	30	1
1513	2014-01-29	09:40:00	W	30	1
1513	2014-01-29	09:40:30	W	30	1
1513	2014-01-29	09:41:00	W	30	1
1513	2014-01-29	09:41:30	W	30	1
1513	2014-01-29	09:42:00	W	30	1
1513	2014-01-29	09:42:30	W	30	1
1513	2014-01-29	09:43:00	W	30	1
1513	2014-01-29	09:43:30	W	30	1
1513	2014-01-29	09:44:00	W	30	1
1513	2014-01-29	09:44:30	W	30	1
1513	2014-01-29	09:45:00	W	30	1
1513	2014-01-29	09:45:30	W	30	1
1513	2014-01-29	09:46:00	W	30	1
1513	2014-01-29	09:46:30	W	30	1
1513	2014-01-29	09:47:00	W	30	1
1513	2014-01-29	09:47:30	W	30	1
1513	2014-01-29	09:48:00	W	30	1
1513	2014-01-29	09:48:30	W	30	1
1513	2014-01-29	09:49:00	W	30	1
1513	2014-01-29	09:49:30	W	30	1
1513	2014-01-29	09:50:00	W	30	1
1513	2014-01-29	09:50:30	W	30	1
1513	2014-01-29	09:51:00	W	30	1
1513	2014-01-29	09:51:30	W	30	1
1513	2014-01-29	09:52:00	W	30	1
1513	2014-01-29	09:52:30	W	30	1
1513	2014-01-29	09:53:00	W	30	1
1513	2014-01-29	09:53:30	W	30	1
1513	2014-01-29	09:54:00	W	30	1
1513	2014-01-29	09:54:30	W	30	1
1513	2014-01-29	09:55:00	W	30	1
1513	2014-01-29	09:55:30	W	30	1
1513	2014-01-29	09:56:00	W	30	1
1513	2014-01-29	09:56:30	W	30	1
1513	2014-01-29	09:57:00	I	30	1
1513	2014-01-29	09:57:30	I	30	1
1513	2014-01-29	09:58:00	I	30	1
1513	2014-01-29	09:58:30	I	30	1
1513	2014-01-29	09:59:00	I	30	1
1513	2014-01-29	09:59:30	I	30	1
1513	2014-01-29	10:00:00	I	30	1
1513	2014-01-29	10:00:30	I	30	1
1513	2014-01-29	10:01:00	I	30	1
1513	2014-01-29	10:01:30	I	30	1
1513	2014-01-29	10:02:00	I	30	1
1513	2014-01-29	10:02:30	I	30	1
1513	2014-01-29	10:03:00	I	30	1
1513	2014-01-29	10:03:30	I	30	1
1513	2014-01-29	10:04:00	I	30	1
1513	2014-01-29	10:04:30	I	30	1
1513	2014-01-29	10:05:00	I	30	1
1513	2014-01-29	10:05:30	I	30	1
1513	2014-01-29	10:06:00	I	30	1
1513	2014-01-29	10:06:30	I	30	1
1513	2014-01-29	10:07:00	I	30	1
1513	2014-01-29	10:07:30	I	30	1
1513	2014-01-29	10:08:00	I	30	1
1513	2014-01-29	10:08:30	I	30	1
1513	2014-01-29	10:09:00	I	30	1
1513	2014-01-29	10:09:30	I	30	1
1513	2014-01-29	10:10:00	I	30	1
1513	2014-01-29	10:10:30	I	30	1
1513	2014-01-29	10:11:00	I	30	1
1513	2014-01-29	10:11:30	I	30	1
1513	2014-01-29	10:12:00	I	30	1
1513	2014-01-29	10:12:30	I	30	1
1513	2014-01-29	10:13:00	I	30	1
1513	2014-01-29	10:13:30	I	30	1
1513	2014-01-29	10:14:00	I	30	1
1513	2014-01-29	10:14:30	I	30	1
1513	2014-01-29	10:15:00	I	30	1
1513	2014-01-29	10:15:30	I	30	1
1513	2014-01-29	10:16:00	I	30	1
1513	2014-01-29	10:16:30	I	30	1
1513	2014-01-29	10:17:00	I	30	1
1513	2014-01-29	10:17:30	I	30	1
1513	2014-01-29	10:18:00	I	30	1
1513	2014-01-29	10:18:30	I	30	1
1513	2014-01-29	10:19:00	I	30	1
1513	2014-01-29	10:19:30	I	30	1
1513	2014-01-29	10:20:00	I	30	1
1513	2014-01-29	10:20:30	I	30	1
1513	2014-01-29	10:21:00	W	30	1
1513	2014-01-29	10:21:30	W	30	1
1513	2014-01-29	10:22:00	W	30	1
1513	2014-01-29	10:22:30	W	30	1
1513	2014-01-29	10:23:00	W	30	1
1513	2014-01-29	10:23:30	W	30	1
1513	2014-01-29	10:24:00	W	30	1
1513	2014-01-29	10:24:30	W	30	1
1513	2014-01-29	10:25:00	W	30	1
1513	2014-01-29	10:25:30	W	30	1
1513	2014-01-29	10:26:00	W	30	1
1513	2014-01-29	10:26:30	W	30	1
1513	2014-01-29	10:27:00	W	30	1
1513	2014-01-29	10:27:30	W	30	1
1513	2014-01-29	10:28:00	W	30	1
1513	2014-01-29	10:28:30	W	30	1
1513	2014-01-29	10:29:00	W	30	1
1513	2014-01-29	10:29:30	W	30	1
1513	2014-01-29	10:30:00	W	30	1
1513	2014-01-29	10:30:30	W	30	1
1513	2014-01-29	10:31:00	W	30	1
1513	2014-01-29	10:31:30	W	30	1
1513	2014-01-29	10:32:00	W	30	1
1513	2014-01-29	10:32:30	W	30	1
1513	2014-01-29	10:33:00	W	30	1
1513	2014-01-29	10:33:30	W	30	1
1513	2014-01-29	10:34:00	W	30	1
1513	2014-01-29	10:34:30	W	30	1
1513	2014-01-29	10:35:00	W	30	1
1513	2014-01-29	10:35:30	W	30	1
1513	2014-01-29	10:36:00	W	30	1
1513	2014-01-29	10:36:30	W	30	1
1513	2014-01-29	10:37:00	W	30	1
1513	2014-01-29	10:37:30	W	30	1
1513	2014-01-29	10:38:00	W	30	1
1513	2014-01-29	10:38:30	W	30	1
1513	2014-01-29	10:39:00	W	30	1
1513	2014-01-29	10:39:30	W	30	1
1513	2014-01-29	10:40:00	D	30	1
1513	2014-01-29	10:40:30	D	30	1
1513	2014-01-29	10:41:00	D	30	1
1513	2014-01-29	10:41:30	D	30	1
1513	2014-01-29	10:42:00	D	30	1
1513	2014-01-29	10:42:30	D	30	1
1513	2014-01-29	10:43:00	D	30	1
1513	2014-01-29	10:43:30	D	30	1
1513	2014-01-29	10:44:00	D	30	1
1513	2014-01-29	10:44:30	D	30	1
1513	2014-01-29	10:45:00	D	30	1
1513	2014-01-29	10:45:30	D	30	1
1513	2014-01-29	10:46:00	N	30	1
1513	2014-01-29	10:46:30	N	30	1
1513	2014-01-29	10:47:00	N	30	1
1513	2014-01-29	10:47:30	N	30	1
1513	2014-01-29	10:48:00	N	30	1
1513	2014-01-29	10:48:30	N	30	1
1513	2014-01-29	10:49:00	N	30	1
1513	2014-01-29	10:49:30	N	30	1
1513	2014-01-29	10:50:00	N	30	1
1513	2014-01-29	10:50:30	N	30	1
1513	2014-01-29	10:51:00	D	30	1
1513	2014-01-29	10:51:30	D	30	1
1513	2014-01-29	10:52:00	D	30	1
1513	2014-01-29	10:52:30	D	30	1
1513	2014-01-29	10:53:00	D	30	1
1513	2014-01-29	10:53:30	D	30	1
1513	2014-01-29	10:54:00	D	30	1
1513	2014-01-29	10:54:30	I	30	1
1513	2014-01-29	10:55:00	I	30	1
1513	2014-01-29	10:55:30	I	30	1
1513	2014-01-29	10:56:00	I	30	1
1513	2014-01-29	10:56:30	I	30	1
1513	2014-01-29	10:57:00	I	30	1
1513	2014-01-29	10:57:30	I	30	1
1513	2014-01-29	10:58:00	I	30	1
1513	2014-01-29	10:58:30	I	30	1
1513	2014-01-29	10:59:00	I	30	1
1513	2014-01-29	10:59:30	I	30	1
1513	2014-01-29	11:00:00	I	30	1
1513	2014-01-29	11:00:30	I	30	1
1513	2014-01-29	11:01:00	I	30	1
1513	2014-01-29	11:01:30	I	30	1
1513	2014-01-29	11:02:00	I	30	1
1513	2014-01-29	11:02:30	I	30	1
1513	2014-01-29	11:03:00	I	30	1
1513	2014-01-29	11:03:30	I	30	1
1513	2014-01-29	11:04:00	I	30	1
1513	2014-01-29	11:04:30	I	30	1
1513	2014-01-29	11:05:00	I	30	1
1513	2014-01-29	11:05:30	I	30	1
1513	2014-01-29	11:06:00	I	30	1
1513	2014-01-29	11:06:30	I	30	1
1513	2014-01-29	11:07:00	I	30	1
1513	2014-01-29	11:07:30	I	30	1
1513	2014-01-29	11:08:00	I	30	1
1513	2014-01-29	11:08:30	I	30	1
1513	2014-01-29	11:09:00	I	30	1
1513	2014-01-29	11:09:30	I	30	1
1513	2014-01-29	11:10:00	I	30	1
1513	2014-01-29	11:10:30	I	30	1
1513	2014-01-29	11:11:00	I	30	1
1513	2014-01-29	11:11:30	I	30	1
1513	2014-01-29	11:12:00	I	30	1
1513	2014-01-29	11:12:30	I	30	1
1513	2014-01-29	11:13:00	I	30	1
1513	2014-01-29	11:13:30	I	30	1
1513	2014-01-29	11:14:00	I	30	1
1513	2014-01-29	11:14:30	I	30	1
1513	2014-01-29	11:15:00	I	30	1
1513	2014-01-29	11:15:30	I	30	1
1513	2014-01-29	11:16:00	I	30	1
1513	2014-01-29	11:16:30	I	30	1
1513	2014-01-29	11:17:00	I	30	1
1513	2014-01-29	11:17:30	I	30	1
1513	2014-01-29	11:18:00	I	30	1
1513	2014-01-29	11:18:30	I	30	1
1513	2014-01-29	11:19:00	I	30	1
1513	2014-01-29	11:19:30	I	30	1
1513	2014-01-29	11:20:00	I	30	1
1513	2014-01-29	11:20:30	I	30	1
1513	2014-01-29	11:21:00	I	30	1
1513	2014-01-29	11:21:30	I	30	1
1513	2014-01-29	11:22:00	W	30	1
1513	2014-01-29	11:22:30	W	30	1
1513	2014-01-29	11:23:00	W	30	1
1513	2014-01-29	11:23:30	W	30	1
1513	2014-01-29	11:24:00	W	30	1
1513	2014-01-29	11:24:30	W	30	1
1513	2014-01-29	11:25:00	W	30	1
1513	2014-01-29	11:25:30	W	30	1
1513	2014-01-29	11:26:00	W	30	1
1513	2014-01-29	11:26:30	W	30	1
1513	2014-01-29	11:27:00	W	30	1
1513	2014-01-29	11:27:30	W	30	1
1513	2014-01-29	11:28:00	W	30	1
1513	2014-01-29	11:28:30	W	30	1
1513	2014-01-29	11:29:00	W	30	1
1513	2014-01-29	11:29:30	W	30	1
1513	2014-01-29	11:30:00	W	30	1
1513	2014-01-29	11:30:30	W	30	1
1513	2014-01-29	11:31:00	W	30	1
1513	2014-01-29	11:31:30	D	30	1
1513	2014-01-29	11:32:00	D	30	1
1513	2014-01-29	11:32:30	D	30	1
1513	2014-01-29	11:33:00	D	30	1
1513	2014-01-29	11:33:30	N	30	1
1513	2014-01-29	11:34:00	N	30	1
1513	2014-01-29	11:34:30	N	30	1
1513	2014-01-29	11:35:00	N	30	1
1513	2014-01-29	11:35:30	N	30	1
1513	2014-01-29	11:36:00	N	30	1
1513	2014-01-29	11:36:30	D	30	1
1513	2014-01-29	11:37:00	D	30	1
1513	2014-01-29	11:37:30	D	30	1
1513	2014-01-29	11:38:00	D	30	1
1513	2014-01-29	11:38:30	D	30	1
1513	2014-01-29	11:39:00	D	30	1
1513	2014-01-29	11:39:30	D	30	1
1513	2014-01-29	11:40:00	D	30	1
1513	2014-01-29	11:40:30	D	30	1
1513	2014-01-29	11:41:00	D	30	1
1513	2014-01-29	11:41:30	D	30	1
1513	2014-01-29	11:42:00	D	30	1
1513	2014-01-29	11:42:30	D	30	1
1513	2014-01-29	11:43:00	D	30	1
1513	2014-01-29	11:43:30	D	30	1
1513	2014-01-29	11:44:00	D	30	1
1513	2014-01-29	11:44:30	D	30	1
1513	2014-01-29	11:45:00	D	30	1
1513	2014-01-29	11:45:30	N	30	1
1513	2014-01-29	11:46:00	N	30	1
1513	2014-01-29	11:46:30	N	30	1
1513	2014-01-29	11:47:00	N	30	1
1513	2014-01-29	11:47:30	N	30	1
1513	2014-01-29	11:48:00	N	30	1
1513	2014-01-29	11:48:30	N	30	1
1513	2014-01-29	11:49:00	N	30	1
1513	2014-01-29	11:49:30	N	30	1
1513	2014-01-29	11:50:00	N	30	1
1513	2014-01-29	11:50:30	N	30	1
1513	2014-01-29	11:51:00	N	30	1
1513	2014-01-29	11:51:30	N	30	1
1513	2014-01-29	11:52:00	N	30	1
1513	2014-01-29	11:52:30	N	30	1
1513	2014-01-29	11:53:00	N	30	1
1513	2014-01-29	11:53:30	N	30	1
1513	2014-01-29	11:54:00	N	30	1
1513	2014-01-29	11:54:30	N	30	1
1513	2014-01-29	11:55:00	N	30	1
1513	2014-01-29	11:55:30	N	30	1
1513	2014-01-29	11:56:00	N	30	1
1513	2014-01-29	11:56:30	I	30	1
1513	2014-01-29	11:57:00	I	30	1
1513	2014-01-29	11:57:30	I	30	1
1513	2014-01-29	11:58:00	I	30	1
1513	2014-01-29	11:58:30	I	30	1
1513	2014-01-29	11:59:00	I	30	1
1513	2014-01-29	11:59:30	I	30	1
1513	2014-01-29	12:00:00	I	30	1
1513	2014-01-29	12:00:30	I	30	1
1513	2014-01-29	12:01:00	I	30	1
1513	2014-01-29	12:01:30	I	30	1
1513	2014-01-29	12:02:00	I	30	1
1513	2014-01-29	12:02:30	I	30	1
1513	2014-01-29	12:03:00	I	30	1
1513	2014-01-29	12:03:30	I	30	1
1513	2014-01-29	12:04:00	I	30	1
1513	2014-01-29	12:04:30	I	30	1
1513	2014-01-29	12:05:00	I	30	1
1513	2014-01-29	12:05:30	I	30	1
1513	2014-01-29	12:06:00	I	30	1
1513	2014-01-29	12:06:30	I	30	1
1513	2014-01-29	12:07:00	I	30	1
1513	2014-01-29	12:07:30	I	30	1
1513	2014-01-29	12:08:00	I	30	1
1513	2014-01-29	12:08:30	I	30	1
1513	2014-01-29	12:09:00	I	30	1
1513	2014-01-29	12:09:30	I	30	1
1513	2014-01-29	12:10:00	I	30	1
1513	2014-01-29	12:10:30	I	30	1
1513	2014-01-29	12:11:00	I	30	1
1513	2014-01-29	12:11:30	I	30	1
1513	2014-01-29	12:12:00	I	30	1
1513	2014-01-29	12:12:30	I	30	1
1513	2014-01-29	12:13:00	I	30	1
1513	2014-01-29	12:13:30	I	30	1
1513	2014-01-29	12:14:00	I	30	1
1513	2014-01-29	12:14:30	I	30	1
1513	2014-01-29	12:15:00	I	30	1
1513	2014-01-29	12:15:30	I	30	1
1513	2014-01-29	12:16:00	I	30	1
1513	2014-01-29	12:16:30	I	30	1
1513	2014-01-29	12:17:00	I	30	1
1513	2014-01-29	12:17:30	I	30	1
1513	2014-01-29	12:18:00	I	30	1
1513	2014-01-29	12:18:30	I	30	1
1513	2014-01-29	12:19:00	I	30	1
1513	2014-01-29	12:19:30	I	30	1
1513	2014-01-29	12:20:00	I	30	1
1513	2014-01-29	12:20:30	I	30	1
1513	2014-01-29	12:21:00	I	30	1
1513	2014-01-29	12:21:30	I	30	1
1513	2014-01-29	12:22:00	I	30	1
1513	2014-01-29	12:22:30	I	30	1
1513	2014-01-29	12:23:00	I	30	1
1513	2014-01-29	12:23:30	I	30	1
1513	2014-01-29	12:24:00	I	30	1
1513	2014-01-29	12:24:30	I	30	1
1513	2014-01-29	12:25:00	W	30	1
1513	2014-01-29	12:25:30	W	30	1
1513	2014-01-29	12:26:00	W	30	1
1513	2014-01-29	12:26:30	W	30	1
1513	2014-01-29	12:27:00	W	30	1
1513	2014-01-29	12:27:30	W	30	1
1513	2014-01-29	12:28:00	W	30	1
1513	2014-01-29	12:28:30	W	30	1
1513	2014-01-29	12:29:00	W	30	1
1513	2014-01-29	12:29:30	W	30	1
1513	2014-01-29	12:30:00	W	30	1
1513	2014-01-29	12:30:30	W	30	1
1513	2014-01-29	12:31:00	W	30	1
1513	2014-01-29	12:31:30	W	30	1
1513	2014-01-29	12:32:00	W	30	1
1513	2014-01-29	12:32:30	W	30	1
1513	2014-01-29	12:33:00	W	30	1
1513	2014-01-29	12:33:30	W	30	1
1513	2014-01-29	12:34:00	W	30	1
1513	2014-01-29	12:34:30	W	30	1
1513	2014-01-29	12:35:00	W	30	1
1513	2014-01-29	12:35:30	W	30	1
1513	2014-01-29	12:36:00	W	30	1
1513	2014-01-29	12:36:30	W	30	1
1513	2014-01-29	12:37:00	W	30	1
1513	2014-01-29	12:37:30	W	30	1
1513	2014-01-29	12:38:00	W	30	1
1513	2014-01-29	12:38:30	W	30	1
1513	2014-01-29	12:39:00	W	30	1
1513	2014-01-29	12:39:30	W	30	1
1513	2014-01-29	12:40:00	W	30	1
1513	2014-01-29	12:40:30	W	30	1
1513	2014-01-29	12:41:00	W	30	1
1513	2014-01-29	12:41:30	W	30	1
1513	2014-01-29	12:42:00	W	30	1
1513	2014-01-29	12:42:30	W	30	1
1513	2014-01-29	12:43:00	W	30	1
1513	2014-01-29	12:43:30	W	30	1
1513	2014-01-29	12:44:00	W	30	1
1513	2014-01-29	12:44:30	W	30	1
1513	2014-01-29	12:45:00	W	30	1
1513	2014-01-29	12:45:30	W	30	1
1513	2014-01-29	12:46:00	W	30	1
1513	2014-01-29	12:46:30	W	30	1
1513	2014-01-29	12:47:00	W	30	1
1513	2014-01-29	12:47:30	W	30	1
1513	2014-01-29	12:48:00	W	30	1
1513	2014-01-29	12:48:30	W	30	1
1513	2014-01-29	12:49:00	W	30	1
1513	2014-01-29	12:49:30	W	30	1
1513	2014-01-29	12:50:00	W	30	1
1513	2014-01-29	12:50:30	W	30	1
1513	2014-01-29	12:51:00	W	30	1
1513	2014-01-29	12:51:30	W	30	1
1513	2014-01-29	12:52:00	W	30	1
1513	2014-01-29	12:52:30	W	30	1
1513	2014-01-29	12:53:00	W	30	1
1513	2014-01-29	12:53:30	W	30	1
1513	2014-01-29	12:54:00	W	30	1
1513	2014-01-29	12:54:30	W	30	1
1513	2014-01-29	12:55:00	W	30	1
1513	2014-01-29	12:55:30	W	30	1
1513	2014-01-29	12:56:00	W	30	1
1513	2014-01-29	12:56:30	W	30	1
1513	2014-01-29	12:57:00	W	30	1
1513	2014-01-29	12:57:30	W	30	1
1513	2014-01-29	12:58:00	W	30	1
1513	2014-01-29	12:58:30	W	30	1
1513	2014-01-29	12:59:00	W	30	1
1513	2014-01-29	12:59:30	W	30	1
1513	2014-01-29	13:00:00	W	30	1
1513	2014-01-29	13:00:30	W	30	1
1513	2014-01-29	13:01:00	W	30	1
1513	2014-01-29	13:01:30	W	30	1
1513	2014-01-29	13:02:00	W	30	1
1513	2014-01-29	13:02:30	W	30	1
1513	2014-01-29	13:03:00	W	30	1
1513	2014-01-29	13:03:30	W	30	1
1513	2014-01-29	13:04:00	W	30	1
1513	2014-01-29	13:04:30	W	30	1
1513	2014-01-29	13:05:00	W	30	1
1513	2014-01-29	13:05:30	W	30	1
1513	2014-01-29	13:06:00	W	30	1
1513	2014-01-29	13:06:30	W	30	1
1513	2014-01-29	13:07:00	W	30	1
1513	2014-01-29	13:07:30	W	30	1
1513	2014-01-29	13:08:00	W	30	1
1513	2014-01-29	13:08:30	W	30	1
1513	2014-01-29	13:09:00	W	30	1
1513	2014-01-29	13:09:30	W	30	1
1513	2014-01-29	13:10:00	W	30	1
1513	2014-01-29	13:10:30	W	30	1
1513	2014-01-29	13:11:00	W	30	1
1513	2014-01-29	13:11:30	W	30	1
1513	2014-01-29	13:12:00	W	30	1
1513	2014-01-29	13:12:30	W	30	1
1513	2014-01-29	13:13:00	W	30	1
1513	2014-01-29	13:13:30	W	30	1
1513	2014-01-29	13:14:00	W	30	1
1513	2014-01-29	13:14:30	W	30	1
1513	2014-01-29	13:15:00	W	30	1
1513	2014-01-29	13:15:30	W	30	1
1513	2014-01-29	13:16:00	W	30	1
1513	2014-01-29	13:16:30	W	30	1
1513	2014-01-29	13:17:00	W	30	1
1513	2014-01-29	13:17:30	W	30	1
1513	2014-01-29	13:18:00	W	30	1
1513	2014-01-29	13:18:30	W	30	1
1513	2014-01-29	13:19:00	W	30	1
1513	2014-01-29	13:19:30	W	30	1
1513	2014-01-29	13:20:00	W	30	1
1513	2014-01-29	13:20:30	W	30	1
1513	2014-01-29	13:21:00	W	30	1
1513	2014-01-29	13:21:30	W	30	1
1513	2014-01-29	13:22:00	W	30	1
1513	2014-01-29	13:22:30	W	30	1
1513	2014-01-29	13:23:00	W	30	1
1513	2014-01-29	13:23:30	W	30	1
1513	2014-01-29	13:24:00	W	30	1
1513	2014-01-29	13:24:30	W	30	1
1513	2014-01-29	13:25:00	W	30	1
1513	2014-01-29	13:25:30	W	30	1
1513	2014-01-29	13:26:00	W	30	1
1513	2014-01-29	13:26:30	W	30	1
1513	2014-01-29	13:27:00	W	30	1
1513	2014-01-29	13:27:30	W	30	1
1513	2014-01-29	13:28:00	W	30	1
1513	2014-01-29	13:28:30	W	30	1
1513	2014-01-29	13:29:00	W	30	1
1513	2014-01-29	13:29:30	W	30	1
1513	2014-01-29	13:30:00	W	30	1
1513	2014-01-29	13:30:30	W	30	1
1513	2014-01-29	13:31:00	W	30	1
1513	2014-01-29	13:31:30	W	30	1
1513	2014-01-29	13:32:00	W	30	1
1513	2014-01-29	13:32:30	W	30	1
1513	2014-01-29	13:33:00	W	30	1
1513	2014-01-29	13:33:30	W	30	1
1513	2014-01-29	13:34:00	W	30	1
1513	2014-01-29	13:34:30	W	30	1
1513	2014-01-29	13:35:00	W	30	1
1513	2014-01-29	13:35:30	W	30	1
1513	2014-01-29	13:36:00	W	30	1
1513	2014-01-29	13:36:30	W	30	1
1513	2014-01-29	13:37:00	W	30	1
1513	2014-01-29	13:37:30	W	30	1
1513	2014-01-29	13:38:00	W	30	1
1513	2014-01-29	13:38:30	W	30	1
1513	2014-01-29	13:39:00	W	30	1
1513	2014-01-29	13:39:30	W	30	1
1513	2014-01-29	13:40:00	W	30	1
1513	2014-01-29	13:40:30	W	30	1
1513	2014-01-29	13:41:00	W	30	1
1513	2014-01-29	13:41:30	W	30	1
1513	2014-01-29	13:42:00	W	30	1
1513	2014-01-29	13:42:30	W	30	1
1513	2014-01-29	13:43:00	W	30	1
1513	2014-01-29	13:43:30	W	30	1
1513	2014-01-29	13:44:00	W	30	1
1513	2014-01-29	13:44:30	W	30	1
1513	2014-01-29	13:45:00	W	30	1
1513	2014-01-29	13:45:30	W	30	1
1513	2014-01-29	13:46:00	W	30	1
1513	2014-01-29	13:46:30	W	30	1
1513	2014-01-29	13:47:00	W	30	1
1513	2014-01-29	13:47:30	W	30	1
1513	2014-01-29	13:48:00	W	30	1
1513	2014-01-29	13:48:30	W	30	1
1513	2014-01-29	13:49:00	W	30	1
1513	2014-01-29	13:49:30	W	30	1
1513	2014-01-29	13:50:00	W	30	1
1513	2014-01-29	13:50:30	W	30	1
1513	2014-01-29	13:51:00	W	30	1
1513	2014-01-29	13:51:30	W	30	1
1513	2014-01-29	13:52:00	W	30	1
1513	2014-01-29	13:52:30	W	30	1
1513	2014-01-29	13:53:00	W	30	1
1513	2014-01-29	13:53:30	W	30	1
1513	2014-01-29	13:54:00	W	30	1
1513	2014-01-29	13:54:30	W	30	1
1513	2014-01-29	13:55:00	W	30	1
1513	2014-01-29	13:55:30	W	30	1
1513	2014-01-29	13:56:00	W	30	1
1513	2014-01-29	13:56:30	W	30	1
1513	2014-01-29	13:57:00	W	30	1
1513	2014-01-29	13:57:30	W	30	1
1513	2014-01-29	13:58:00	W	30	1
1513	2014-01-29	13:58:30	W	30	1
1513	2014-01-29	13:59:00	W	30	1
1513	2014-01-29	13:59:30	W	30	1
1513	2014-01-29	14:00:00	W	30	1
1513	2014-01-29	14:00:30	W	30	1
1513	2014-01-29	14:01:00	W	30	1
1513	2014-01-29	14:01:30	W	30	1
1513	2014-01-29	14:02:00	W	30	1
1513	2014-01-29	14:02:30	W	30	1
1513	2014-01-29	14:03:00	W	30	1
1513	2014-01-29	14:03:30	W	30	1
1513	2014-01-29	14:04:00	W	30	1
1513	2014-01-29	14:04:30	W	30	1
1513	2014-01-29	14:05:00	W	30	1
1513	2014-01-29	14:05:30	W	30	1
1513	2014-01-29	14:06:00	W	30	1
1513	2014-01-29	14:06:30	W	30	1
1513	2014-01-29	14:07:00	W	30	1
1513	2014-01-29	14:07:30	W	30	1
1513	2014-01-29	14:08:00	W	30	1
1513	2014-01-29	14:08:30	W	30	1
1513	2014-01-29	14:09:00	W	30	1
1513	2014-01-29	14:09:30	W	30	1
1513	2014-01-29	14:10:00	W	30	1
1513	2014-01-29	14:10:30	I	30	1
1513	2014-01-29	14:11:00	I	30	1
1513	2014-01-29	14:11:30	I	30	1
1513	2014-01-29	14:12:00	I	30	1
1513	2014-01-29	14:12:30	I	30	1
1513	2014-01-29	14:13:00	I	30	1
1513	2014-01-29	14:13:30	I	30	1
1513	2014-01-29	14:14:00	I	30	1
1513	2014-01-29	14:14:30	I	30	1
1513	2014-01-29	14:15:00	I	30	1
1513	2014-01-29	14:15:30	I	30	1
1513	2014-01-29	14:16:00	I	30	1
1513	2014-01-29	14:16:30	I	30	1
1513	2014-01-29	14:17:00	I	30	1
1513	2014-01-29	14:17:30	I	30	1
1513	2014-01-29	14:18:00	I	30	1
1513	2014-01-29	14:18:30	I	30	1
1513	2014-01-29	14:19:00	I	30	1
1513	2014-01-29	14:19:30	I	30	1
1513	2014-01-29	14:20:00	I	30	1
1513	2014-01-29	14:20:30	I	30	1
1513	2014-01-29	14:21:00	I	30	1
1513	2014-01-29	14:21:30	I	30	1
1513	2014-01-29	14:22:00	I	30	1
1513	2014-01-29	14:22:30	I	30	1
1513	2014-01-29	14:23:00	I	30	1
1513	2014-01-29	14:23:30	I	30	1
1513	2014-01-29	14:24:00	I	30	1
1513	2014-01-29	14:24:30	I	30	1
1513	2014-01-29	14:25:00	I	30	1
1513	2014-01-29	14:25:30	I	30	1
1513	2014-01-29	14:26:00	I	30	1
1513	2014-01-29	14:26:30	I	30	1
1513	2014-01-29	14:27:00	W	30	1
1513	2014-01-29	14:27:30	W	30	1
1513	2014-01-29	14:28:00	W	30	1
1513	2014-01-29	14:28:30	W	30	1
1513	2014-01-29	14:29:00	W	30	1
1513	2014-01-29	14:29:30	W	30	1
1513	2014-01-29	14:30:00	W	30	1
1513	2014-01-29	14:30:30	W	30	1
1513	2014-01-29	14:31:00	W	30	1
1513	2014-01-29	14:31:30	W	30	1
1513	2014-01-29	14:32:00	W	30	1
1513	2014-01-29	14:32:30	W	30	1
1513	2014-01-29	14:33:00	W	30	1
1513	2014-01-29	14:33:30	W	30	1
1513	2014-01-29	14:34:00	W	30	1
1513	2014-01-29	14:34:30	W	30	1
1513	2014-01-29	14:35:00	W	30	1
1513	2014-01-29	14:35:30	W	30	1
1513	2014-01-29	14:36:00	W	30	1
1513	2014-01-29	14:36:30	W	30	1
1513	2014-01-29	14:37:00	W	30	1
1513	2014-01-29	14:37:30	W	30	1
1513	2014-01-29	14:38:00	W	30	1
1513	2014-01-29	14:38:30	W	30	1
1513	2014-01-29	14:39:00	W	30	1
1513	2014-01-29	14:39:30	W	30	1
1513	2014-01-29	14:40:00	W	30	1
1513	2014-01-29	14:40:30	W	30	1
1513	2014-01-29	14:41:00	W	30	1
1513	2014-01-29	14:41:30	W	30	1
1513	2014-01-29	14:42:00	W	30	1
1513	2014-01-29	14:42:30	W	30	1
1513	2014-01-29	14:43:00	W	30	1
1513	2014-01-29	14:43:30	W	30	1
1513	2014-01-29	14:44:00	W	30	1
1513	2014-01-29	14:44:30	W	30	1
1513	2014-01-29	14:45:00	W	30	1
1513	2014-01-29	14:45:30	W	30	1
1513	2014-01-29	14:46:00	W	30	1
1513	2014-01-29	14:46:30	W	30	1
1513	2014-01-29	14:47:00	W	30	1
1513	2014-01-29	14:47:30	W	30	1
1513	2014-01-29	14:48:00	W	30	1
1513	2014-01-29	14:48:30	W	30	1
1513	2014-01-29	14:49:00	W	30	1
1513	2014-01-29	14:49:30	W	30	1
1513	2014-01-29	14:50:00	W	30	1
1513	2014-01-29	14:50:30	W	30	1
1513	2014-01-29	14:51:00	W	30	1
1513	2014-01-29	14:51:30	W	30	1
1513	2014-01-29	14:52:00	W	30	1
1513	2014-01-29	14:52:30	W	30	1
1513	2014-01-29	14:53:00	W	30	1
1513	2014-01-29	14:53:30	W	30	1
1513	2014-01-29	14:54:00	W	30	1
1513	2014-01-29	14:54:30	W	30	1
1513	2014-01-29	14:55:00	W	30	1
1513	2014-01-29	14:55:30	W	30	1
1513	2014-01-29	14:56:00	W	30	1
1513	2014-01-29	14:56:30	W	30	1
1513	2014-01-29	14:57:00	W	30	1
1513	2014-01-29	14:57:30	W	30	1
1513	2014-01-29	14:58:00	W	30	1
1513	2014-01-29	14:58:30	W	30	1
1513	2014-01-29	14:59:00	W	30	1
1513	2014-01-29	14:59:30	W	30	1
1513	2014-01-29	15:00:00	W	30	1
1513	2014-01-29	15:00:30	W	30	1
1513	2014-01-29	15:01:00	W	30	1
1513	2014-01-29	15:01:30	W	30	1
1513	2014-01-29	15:02:00	W	30	1
1513	2014-01-29	15:02:30	W	30	1
1513	2014-01-29	15:03:00	W	30	1
1513	2014-01-29	15:03:30	W	30	1
1513	2014-01-29	15:04:00	W	30	1
1513	2014-01-29	15:04:30	W	30	1
1513	2014-01-29	15:05:00	W	30	1
1513	2014-01-29	15:05:30	W	30	1
1513	2014-01-29	15:06:00	W	30	1
1513	2014-01-29	15:06:30	W	30	1
1513	2014-01-29	15:07:00	W	30	1
1513	2014-01-29	15:07:30	W	30	1
1513	2014-01-29	15:08:00	W	30	1
1513	2014-01-29	15:08:30	W	30	1
1513	2014-01-29	15:09:00	W	30	1
1513	2014-01-29	15:09:30	W	30	1
1513	2014-01-29	15:10:00	W	30	1
1513	2014-01-29	15:10:30	W	30	1
1513	2014-01-29	15:11:00	W	30	1
1513	2014-01-29	15:11:30	W	30	1
1513	2014-01-29	15:12:00	W	30	1
1513	2014-01-29	15:12:30	W	30	1
1513	2014-01-29	15:13:00	W	30	1
1513	2014-01-29	15:13:30	W	30	1
1513	2014-01-29	15:14:00	W	30	1
1513	2014-01-29	15:14:30	W	30	1
1513	2014-01-29	15:15:00	W	30	1
1513	2014-01-29	15:15:30	W	30	1
1513	2014-01-29	15:16:00	W	30	1
1513	2014-01-29	15:16:30	W	30	1
1513	2014-01-29	15:17:00	W	30	1
1513	2014-01-29	15:17:30	W	30	1
1513	2014-01-29	15:18:00	W	30	1
1513	2014-01-29	15:18:30	W	30	1
1513	2014-01-29	15:19:00	W	30	1
1513	2014-01-29	15:19:30	W	30	1
1513	2014-01-29	15:20:00	W	30	1
1513	2014-01-29	15:20:30	W	30	1
1513	2014-01-29	15:21:00	W	30	1
1513	2014-01-29	15:21:30	W	30	1
1513	2014-01-29	15:22:00	W	30	1
1513	2014-01-29	15:22:30	W	30	1
1513	2014-01-29	15:23:00	W	30	1
1513	2014-01-29	15:23:30	W	30	1
1513	2014-01-29	15:24:00	W	30	1
1513	2014-01-29	15:24:30	W	30	1
1513	2014-01-29	15:25:00	W	30	1
1513	2014-01-29	15:25:30	W	30	1
1513	2014-01-29	15:26:00	W	30	1
1513	2014-01-29	15:26:30	W	30	1
1513	2014-01-29	15:27:00	W	30	1
1513	2014-01-29	15:27:30	W	30	1
1513	2014-01-29	15:28:00	W	30	1
1513	2014-01-29	15:28:30	W	30	1
1513	2014-01-29	15:29:00	W	30	1
1513	2014-01-29	15:29:30	W	30	1
1513	2014-01-29	15:30:00	W	30	1
1513	2014-01-29	15:30:30	W	30	1
1513	2014-01-29	15:31:00	W	30	1
1513	2014-01-29	15:31:30	W	30	1
1513	2014-01-29	15:32:00	W	30	1
1513	2014-01-29	15:32:30	W	30	1
1513	2014-01-29	15:33:00	W	30	1
1513	2014-01-29	15:33:30	W	30	1
1513	2014-01-29	15:34:00	W	30	1
1513	2014-01-29	15:34:30	W	30	1
1513	2014-01-29	15:35:00	W	30	1
1513	2014-01-29	15:35:30	W	30	1
1513	2014-01-29	15:36:00	W	30	1
1513	2014-01-29	15:36:30	W	30	1
1513	2014-01-29	15:37:00	W	30	1
1513	2014-01-29	15:37:30	W	30	1
1513	2014-01-29	15:38:00	W	30	1
1513	2014-01-29	15:38:30	W	30	1
1513	2014-01-29	15:39:00	W	30	1
1513	2014-01-29	15:39:30	W	30	1
1513	2014-01-29	15:40:00	W	30	1
1513	2014-01-29	15:40:30	W	30	1
1513	2014-01-29	15:41:00	W	30	1
1513	2014-01-29	15:41:30	W	30	1
1513	2014-01-29	15:42:00	I	30	1
1513	2014-01-29	15:42:30	I	30	1
1513	2014-01-29	15:43:00	I	30	1
1513	2014-01-29	15:43:30	I	30	1
1513	2014-01-29	15:44:00	I	30	1
1513	2014-01-29	15:44:30	I	30	1
1513	2014-01-29	15:45:00	I	30	1
1513	2014-01-29	15:45:30	I	30	1
1513	2014-01-29	15:46:00	I	30	1
1513	2014-01-29	15:46:30	I	30	1
1513	2014-01-29	15:47:00	I	30	1
1513	2014-01-29	15:47:30	I	30	1
1513	2014-01-29	15:48:00	I	30	1
1513	2014-01-29	15:48:30	I	30	1
1513	2014-01-29	15:49:00	I	30	1
1513	2014-01-29	15:49:30	I	30	1
1513	2014-01-29	15:50:00	I	30	1
1513	2014-01-29	15:50:30	I	30	1
1513	2014-01-29	15:51:00	I	30	1
1513	2014-01-29	15:51:30	I	30	1
1513	2014-01-29	15:52:00	I	30	1
1513	2014-01-29	15:52:30	I	30	1
1513	2014-01-29	15:53:00	I	30	1
1513	2014-01-29	15:53:30	I	30	1
1513	2014-01-29	15:54:00	I	30	1
1513	2014-01-29	15:54:30	I	30	1
1513	2014-01-29	15:55:00	I	30	1
1513	2014-01-29	15:55:30	I	30	1
1513	2014-01-29	15:56:00	I	30	1
1513	2014-01-29	15:56:30	I	30	1
1513	2014-01-29	15:57:00	I	30	1
1513	2014-01-29	15:57:30	I	30	1
1513	2014-01-29	15:58:00	I	30	1
1513	2014-01-29	15:58:30	I	30	1
1513	2014-01-29	15:59:00	I	30	1
1513	2014-01-29	15:59:30	I	30	1
1513	2014-01-29	16:00:00	I	30	1
1513	2014-01-29	16:00:30	I	30	1
1513	2014-01-29	16:01:00	I	30	1
1513	2014-01-29	16:01:30	I	30	1
1513	2014-01-29	16:02:00	I	30	1
1513	2014-01-29	16:02:30	I	30	1
1513	2014-01-29	16:03:00	I	30	1
1513	2014-01-29	16:03:30	I	30	1
1513	2014-01-29	16:04:00	I	30	1
1513	2014-01-29	16:04:30	I	30	1
1513	2014-01-29	16:05:00	W	30	1
1513	2014-01-29	16:05:30	W	30	1
1513	2014-01-29	16:06:00	W	30	1
1513	2014-01-29	16:06:30	W	30	1
1513	2014-01-29	16:07:00	W	30	1
1513	2014-01-29	16:07:30	W	30	1
1513	2014-01-29	16:08:00	W	30	1
1513	2014-01-29	16:08:30	W	30	1
1513	2014-01-29	16:09:00	W	30	1
1513	2014-01-29	16:09:30	W	30	1
1513	2014-01-29	16:10:00	W	30	1
1513	2014-01-29	16:10:30	W	30	1
1513	2014-01-29	16:11:00	W	30	1
1513	2014-01-29	16:11:30	W	30	1
1513	2014-01-29	16:12:00	W	30	1
1513	2014-01-29	16:12:30	W	30	1
1513	2014-01-29	16:13:00	W	30	1
1513	2014-01-29	16:13:30	W	30	1
1513	2014-01-29	16:14:00	W	30	1
1513	2014-01-29	16:14:30	W	30	1
1513	2014-01-29	16:15:00	W	30	1
1513	2014-01-29	16:15:30	W	30	1
1513	2014-01-29	16:16:00	W	30	1
1513	2014-01-29	16:16:30	W	30	1
1513	2014-01-29	16:17:00	W	30	1
1513	2014-01-29	16:17:30	W	30	1
1513	2014-01-29	16:18:00	W	30	1
1513	2014-01-29	16:18:30	W	30	1
1513	2014-01-29	16:19:00	W	30	1
1513	2014-01-29	16:19:30	W	30	1
1513	2014-01-29	16:20:00	W	30	1
1513	2014-01-29	16:20:30	W	30	1
1513	2014-01-29	16:21:00	W	30	1
1513	2014-01-29	16:21:30	W	30	1
1513	2014-01-29	16:22:00	W	30	1
1513	2014-01-29	16:22:30	W	30	1
1513	2014-01-29	16:23:00	W	30	1
1513	2014-01-29	16:23:30	W	30	1
1513	2014-01-29	16:24:00	W	30	1
1513	2014-01-29	16:24:30	W	30	1
1513	2014-01-29	16:25:00	W	30	1
1513	2014-01-29	16:25:30	W	30	1
1513	2014-01-29	16:26:00	W	30	1
1513	2014-01-29	16:26:30	W	30	1
1513	2014-01-29	16:27:00	W	30	1
1513	2014-01-29	16:27:30	W	30	1
1513	2014-01-29	16:28:00	W	30	1
1513	2014-01-29	16:28:30	W	30	1
1513	2014-01-29	16:29:00	W	30	1
1513	2014-01-29	16:29:30	W	30	1
1513	2014-01-29	16:30:00	W	30	1
1513	2014-01-29	16:30:30	W	30	1
1513	2014-01-29	16:31:00	W	30	1
1513	2014-01-29	16:31:30	W	30	1
1513	2014-01-29	16:32:00	W	30	1
1513	2014-01-29	16:32:30	W	30	1
1513	2014-01-29	16:33:00	W	30	1
1513	2014-01-29	16:33:30	W	30	1
1513	2014-01-29	16:34:00	W	30	1
1513	2014-01-29	16:34:30	W	30	1
1513	2014-01-29	16:35:00	W	30	1
1513	2014-01-29	16:35:30	W	30	1
1513	2014-01-29	16:36:00	W	30	1
1513	2014-01-29	16:36:30	W	30	1
1513	2014-01-29	16:37:00	W	30	1
1513	2014-01-29	16:37:30	W	30	1
1513	2014-01-29	16:38:00	W	30	1
1513	2014-01-29	16:38:30	W	30	1
1513	2014-01-29	16:39:00	W	30	1
1513	2014-01-29	16:39:30	W	30	1
1513	2014-01-29	16:40:00	W	30	1
1513	2014-01-29	16:40:30	W	30	1
1513	2014-01-29	16:41:00	W	30	1
1513	2014-01-29	16:41:30	D	30	1
1513	2014-01-29	16:42:00	W	30	1
1513	2014-01-29	16:42:30	W	30	1
1513	2014-01-29	16:43:00	I	30	1
1513	2014-01-29	16:43:30	I	30	1
1513	2014-01-29	16:44:00	I	30	1
1513	2014-01-29	16:44:30	I	30	1
1513	2014-01-29	16:45:00	I	30	1
1513	2014-01-29	16:45:30	I	30	1
1513	2014-01-29	16:46:00	I	30	1
1513	2014-01-29	16:46:30	I	30	1
1513	2014-01-29	16:47:00	I	30	1
1513	2014-01-29	16:47:30	I	30	1
1513	2014-01-29	16:48:00	I	30	1
1513	2014-01-29	16:48:30	I	30	1
1513	2014-01-29	16:49:00	I	30	1
1513	2014-01-29	16:49:30	I	30	1
1513	2014-01-29	16:50:00	I	30	1
1513	2014-01-29	16:50:30	I	30	1
1513	2014-01-29	16:51:00	I	30	1
1513	2014-01-29	16:51:30	I	30	1
1513	2014-01-29	16:52:00	I	30	1
1513	2014-01-29	16:52:30	I	30	1
1513	2014-01-29	16:53:00	I	30	1
1513	2014-01-29	16:53:30	I	30	1
1513	2014-01-29	16:54:00	I	30	1
1513	2014-01-29	16:54:30	I	30	1
1513	2014-01-29	16:55:00	I	30	1
1513	2014-01-29	16:55:30	I	30	1
1513	2014-01-29	16:56:00	I	30	1
1513	2014-01-29	16:56:30	I	30	1
1513	2014-01-29	16:57:00	I	30	1
1513	2014-01-29	16:57:30	I	30	1
1513	2014-01-29	16:58:00	I	30	1
1513	2014-01-29	16:58:30	I	30	1
1513	2014-01-29	16:59:00	I	30	1
1513	2014-01-29	16:59:30	W	30	1
1513	2014-01-29	17:00:00	W	30	1
1513	2014-01-29	17:00:30	W	30	1
1513	2014-01-29	17:01:00	W	30	1
1513	2014-01-29	17:01:30	W	30	1
1513	2014-01-29	17:02:00	W	30	1
1513	2014-01-29	17:02:30	W	30	1
1513	2014-01-29	17:03:00	W	30	1
1513	2014-01-29	17:03:30	W	30	1
1513	2014-01-29	17:04:00	W	30	1
1513	2014-01-29	17:04:30	W	30	1
1513	2014-01-29	17:05:00	W	30	1
1513	2014-01-29	17:05:30	W	30	1
1513	2014-01-29	17:06:00	W	30	1
1513	2014-01-29	17:06:30	W	30	1
1513	2014-01-29	17:07:00	W	30	1
1513	2014-01-29	17:07:30	W	30	1
1513	2014-01-29	17:08:00	W	30	1
1513	2014-01-29	17:08:30	W	30	1
1513	2014-01-29	17:09:00	W	30	1
1513	2014-01-29	17:09:30	W	30	1
1513	2014-01-29	17:10:00	W	30	1
1513	2014-01-29	17:10:30	W	30	1
1513	2014-01-29	17:11:00	W	30	1
1513	2014-01-29	17:11:30	W	30	1
1513	2014-01-29	17:12:00	W	30	1
1513	2014-01-29	17:12:30	W	30	1
1513	2014-01-29	17:13:00	W	30	1
1513	2014-01-29	17:13:30	W	30	1
1513	2014-01-29	17:14:00	W	30	1
1513	2014-01-29	17:14:30	W	30	1
1513	2014-01-29	17:15:00	W	30	1
1513	2014-01-29	17:15:30	W	30	1
1513	2014-01-29	17:16:00	W	30	1
1513	2014-01-29	17:16:30	W	30	1
1513	2014-01-29	17:17:00	W	30	1
1513	2014-01-29	17:17:30	W	30	1
1513	2014-01-29	17:18:00	W	30	1
1513	2014-01-29	17:18:30	W	30	1
1513	2014-01-29	17:19:00	W	30	1
1513	2014-01-29	17:19:30	W	30	1
1513	2014-01-29	17:20:00	W	30	1
1513	2014-01-29	17:20:30	W	30	1
1513	2014-01-29	17:21:00	W	30	1
1513	2014-01-29	17:21:30	W	30	1
1513	2014-01-29	17:22:00	W	30	1
1513	2014-01-29	17:22:30	W	30	1
1513	2014-01-29	17:23:00	W	30	1
1513	2014-01-29	17:23:30	W	30	1
1513	2014-01-29	17:24:00	W	30	1
1513	2014-01-29	17:24:30	W	30	1
1513	2014-01-29	17:25:00	W	30	1
1513	2014-01-29	17:25:30	W	30	1
1513	2014-01-29	17:26:00	W	30	1
1513	2014-01-29	17:26:30	W	30	1
1513	2014-01-29	17:27:00	W	30	1
1513	2014-01-29	17:27:30	W	30	1
1513	2014-01-29	17:28:00	W	30	1
1513	2014-01-29	17:28:30	W	30	1
1513	2014-01-29	17:29:00	W	30	1
1513	2014-01-29	17:29:30	W	30	1
1513	2014-01-29	17:30:00	W	30	1
1513	2014-01-29	17:30:30	W	30	1
1513	2014-01-29	17:31:00	W	30	1
1513	2014-01-29	17:31:30	W	30	1
1513	2014-01-29	17:32:00	W	30	1
1513	2014-01-29	17:32:30	W	30	1
1513	2014-01-29	17:33:00	W	30	1
1513	2014-01-29	17:33:30	W	30	1
1513	2014-01-29	17:34:00	W	30	1
1513	2014-01-29	17:34:30	W	30	1
1513	2014-01-29	17:35:00	W	30	1
1513	2014-01-29	17:35:30	W	30	1
1513	2014-01-29	17:36:00	W	30	1
1513	2014-01-29	17:36:30	W	30	1
1513	2014-01-29	17:37:00	W	30	1
1513	2014-01-29	17:37:30	W	30	1
1513	2014-01-29	17:38:00	W	30	1
1513	2014-01-29	17:38:30	W	30	1
1513	2014-01-29	17:39:00	W	30	1
1513	2014-01-29	17:39:30	W	30	1
1513	2014-01-29	17:40:00	W	30	1
1513	2014-01-29	17:40:30	W	30	1
1513	2014-01-29	17:41:00	W	30	1
1513	2014-01-29	17:41:30	W	30	1
1513	2014-01-29	17:42:00	W	30	1
1513	2014-01-29	17:42:30	W	30	1
1513	2014-01-29	17:43:00	W	30	1
1513	2014-01-29	17:43:30	W	30	1
1513	2014-01-29	17:44:00	W	30	1
1513	2014-01-29	17:44:30	W	30	1
1513	2014-01-29	17:45:00	W	30	1
1513	2014-01-29	17:45:30	W	30	1
1513	2014-01-29	17:46:00	W	30	1
1513	2014-01-29	17:46:30	W	30	1
1513	2014-01-29	17:47:00	W	30	1
1513	2014-01-29	17:47:30	W	30	1
1513	2014-01-29	17:48:00	W	30	1
1513	2014-01-29	17:48:30	W	30	1
1513	2014-01-29	17:49:00	W	30	1
1513	2014-01-29	17:49:30	W	30	1
1513	2014-01-29	17:50:00	W	30	1
1513	2014-01-29	17:50:30	W	30	1
1513	2014-01-29	17:51:00	W	30	1
1513	2014-01-29	17:51:30	W	30	1
1513	2014-01-29	17:52:00	W	30	1
1513	2014-01-29	17:52:30	W	30	1
1513	2014-01-29	17:53:00	W	30	1
1513	2014-01-29	17:53:30	W	30	1
1513	2014-01-29	17:54:00	W	30	1
1513	2014-01-29	17:54:30	W	30	1
1513	2014-01-29	17:55:00	W	30	1
1513	2014-01-29	17:55:30	W	30	1
1513	2014-01-29	17:56:00	W	30	1
1513	2014-01-29	17:56:30	W	30	1
1513	2014-01-29	17:57:00	W	30	1
1513	2014-01-29	17:57:30	W	30	1
1513	2014-01-29	17:58:00	W	30	1
1513	2014-01-29	17:58:30	W	30	1
1513	2014-01-29	17:59:00	W	30	1
1513	2014-01-29	17:59:30	W	30	1
1513	2014-01-29	18:00:00	W	30	1
1513	2014-01-29	18:00:30	W	30	1
1513	2014-01-29	18:01:00	W	30	1
1513	2014-01-29	18:01:30	W	30	1
1513	2014-01-29	18:02:00	W	30	1
1513	2014-01-29	18:02:30	W	30	1
1513	2014-01-29	18:03:00	W	30	1
1513	2014-01-29	18:03:30	W	30	1
1513	2014-01-29	18:04:00	W	30	1
1513	2014-01-29	18:04:30	W	30	1
1513	2014-01-29	18:05:00	W	30	1
1513	2014-01-29	18:05:30	W	30	1
1513	2014-01-29	18:06:00	W	30	1
1513	2014-01-29	18:06:30	W	30	1
1513	2014-01-29	18:07:00	W	30	1
1513	2014-01-29	18:07:30	W	30	1
1513	2014-01-29	18:08:00	W	30	1
1513	2014-01-29	18:08:30	W	30	1
1513	2014-01-29	18:09:00	W	30	1
1513	2014-01-29	18:09:30	W	30	1
1513	2014-01-29	18:10:00	W	30	1
1513	2014-01-29	18:10:30	W	30	1
1513	2014-01-29	18:11:00	W	30	1
1513	2014-01-29	18:11:30	W	30	1
1513	2014-01-29	18:12:00	W	30	1
1513	2014-01-29	18:12:30	W	30	1
1513	2014-01-29	18:13:00	W	30	1
1513	2014-01-29	18:13:30	W	30	1
1513	2014-01-29	18:14:00	W	30	1
1513	2014-01-29	18:14:30	W	30	1
1513	2014-01-29	18:15:00	W	30	1
1513	2014-01-29	18:15:30	W	30	1
1513	2014-01-29	18:16:00	W	30	1
1513	2014-01-29	18:16:30	W	30	1
1513	2014-01-29	18:17:00	W	30	1
1513	2014-01-29	18:17:30	W	30	1
1513	2014-01-29	18:18:00	W	30	1
1513	2014-01-29	18:18:30	W	30	1
1513	2014-01-29	18:19:00	W	30	1
1513	2014-01-29	18:19:30	W	30	1
1513	2014-01-29	18:20:00	W	30	1
1513	2014-01-29	18:20:30	W	30	1
1513	2014-01-29	18:21:00	W	30	1
1513	2014-01-29	18:21:30	W	30	1
1513	2014-01-29	18:22:00	W	30	1
1513	2014-01-29	18:22:30	W	30	1
1513	2014-01-29	18:23:00	W	30	1
1513	2014-01-29	18:23:30	W	30	1
1513	2014-01-29	18:24:00	W	30	1
1513	2014-01-29	18:24:30	W	30	1
1513	2014-01-29	18:25:00	W	30	1
1513	2014-01-29	18:25:30	W	30	1
1513	2014-01-29	18:26:00	W	30	1
1513	2014-01-29	18:26:30	W	30	1
1513	2014-01-29	18:27:00	W	30	1
1513	2014-01-29	18:27:30	W	30	1
1513	2014-01-29	18:28:00	W	30	1
1513	2014-01-29	18:28:30	W	30	1
1513	2014-01-29	18:29:00	W	30	1
1513	2014-01-29	18:29:30	W	30	1
1513	2014-01-29	18:30:00	W	30	1
1513	2014-01-29	18:30:30	W	30	1
1513	2014-01-29	18:31:00	W	30	1
1513	2014-01-29	18:31:30	W	30	1
1513	2014-01-29	18:32:00	W	30	1
1513	2014-01-29	18:32:30	W	30	1
1513	2014-01-29	18:33:00	W	30	1
1513	2014-01-29	18:33:30	W	30	1
1513	2014-01-29	18:34:00	W	30	1
1513	2014-01-29	18:34:30	W	30	1
1513	2014-01-29	18:35:00	W	30	1
1513	2014-01-29	18:35:30	W	30	1
1513	2014-01-29	18:36:00	W	30	1
1513	2014-01-29	18:36:30	W	30	1
1513	2014-01-29	18:37:00	W	30	1
1513	2014-01-29	18:37:30	W	30	1
1513	2014-01-29	18:38:00	W	30	1
1513	2014-01-29	18:38:30	W	30	1
1513	2014-01-29	18:39:00	W	30	1
1513	2014-01-29	18:39:30	W	30	1
1513	2014-01-29	18:40:00	W	30	1
1513	2014-01-29	18:40:30	W	30	1
1513	2014-01-29	18:41:00	W	30	1
1513	2014-01-29	18:41:30	W	30	1
1513	2014-01-29	18:42:00	W	30	1
1513	2014-01-29	18:42:30	W	30	1
1513	2014-01-29	18:43:00	W	30	1
1513	2014-01-29	18:43:30	W	30	1
1513	2014-01-29	18:44:00	W	30	1
1513	2014-01-29	18:44:30	W	30	1
1513	2014-01-29	18:45:00	W	30	1
1513	2014-01-29	18:45:30	W	30	1
1513	2014-01-29	18:46:00	W	30	1
1513	2014-01-29	18:46:30	W	30	1
1513	2014-01-29	18:47:00	W	30	1
1513	2014-01-29	18:47:30	W	30	1
1513	2014-01-29	18:48:00	W	30	1
1513	2014-01-29	18:48:30	W	30	1
1513	2014-01-29	18:49:00	W	30	1
1513	2014-01-29	18:49:30	W	30	1
1513	2014-01-29	18:50:00	W	30	1
1513	2014-01-29	18:50:30	W	30	1
1513	2014-01-29	18:51:00	W	30	1
1513	2014-01-29	18:51:30	W	30	1
1513	2014-01-29	18:52:00	W	30	1
1513	2014-01-29	18:52:30	W	30	1
1513	2014-01-29	18:53:00	W	30	1
1513	2014-01-29	18:53:30	W	30	1
1513	2014-01-29	18:54:00	W	30	1
1513	2014-01-29	18:54:30	W	30	1
1513	2014-01-29	18:55:00	W	30	1
1513	2014-01-29	18:55:30	W	30	1
1513	2014-01-29	18:56:00	W	30	1
1513	2014-01-29	18:56:30	W	30	1
1513	2014-01-29	18:57:00	W	30	1
1513	2014-01-29	18:57:30	W	30	1
1513	2014-01-29	18:58:00	W	30	1
1513	2014-01-29	18:58:30	W	30	1
1513	2014-01-29	18:59:00	W	30	1
1513	2014-01-29	18:59:30	W	30	1
1513	2014-01-29	19:00:00	W	30	1
1513	2014-01-29	19:00:30	W	30	1
1513	2014-01-29	19:01:00	W	30	1
1513	2014-01-29	19:01:30	W	30	1
1513	2014-01-29	19:02:00	W	30	1
1513	2014-01-29	19:02:30	W	30	1
1513	2014-01-29	19:03:00	W	30	1
1513	2014-01-29	19:03:30	W	30	1
1513	2014-01-29	19:04:00	W	30	1
1513	2014-01-29	19:04:30	W	30	1
1513	2014-01-29	19:05:00	W	30	1
1513	2014-01-29	19:05:30	W	30	1
1513	2014-01-29	19:06:00	W	30	1
1513	2014-01-29	19:06:30	W	30	1
1513	2014-01-29	19:07:00	W	30	1
1513	2014-01-29	19:07:30	W	30	1
1513	2014-01-29	19:08:00	W	30	1
1513	2014-01-29	19:08:30	W	30	1
1513	2014-01-29	19:09:00	W	30	1
1513	2014-01-29	19:09:30	W	30	1
1513	2014-01-29	19:10:00	W	30	1
1513	2014-01-29	19:10:30	W	30	1
1513	2014-01-29	19:11:00	W	30	1
1513	2014-01-29	19:11:30	W	30	1
1513	2014-01-29	19:12:00	W	30	1
1513	2014-01-29	19:12:30	W	30	1
1513	2014-01-29	19:13:00	W	30	1
1513	2014-01-29	19:13:30	W	30	1
1513	2014-01-29	19:14:00	W	30	1
1513	2014-01-29	19:14:30	W	30	1
1513	2014-01-29	19:15:00	W	30	1
1513	2014-01-29	19:15:30	W	30	1
1513	2014-01-29	19:16:00	W	30	1
1513	2014-01-29	19:16:30	W	30	1
1513	2014-01-29	19:17:00	W	30	1
1513	2014-01-29	19:17:30	W	30	1
1513	2014-01-29	19:18:00	W	30	1
1513	2014-01-29	19:18:30	W	30	1
1513	2014-01-29	19:19:00	W	30	1
1513	2014-01-29	19:19:30	W	30	1
1513	2014-01-29	19:20:00	W	30	1
1513	2014-01-29	19:20:30	W	30	1
1513	2014-01-29	19:21:00	W	30	1
1513	2014-01-29	19:21:30	W	30	1
1513	2014-01-29	19:22:00	D	30	1
1513	2014-01-29	19:22:30	D	30	1
1513	2014-01-29	19:23:00	D	30	1
1513	2014-01-29	19:23:30	D	30	1
1513	2014-01-29	19:24:00	D	30	1
1513	2014-01-29	19:24:30	D	30	1
1513	2014-01-29	19:25:00	D	30	1
1513	2014-01-29	19:25:30	D	30	1
1513	2014-01-29	19:26:00	D	30	1
1513	2014-01-29	19:26:30	D	30	1
1513	2014-01-29	19:27:00	D	30	1
1513	2014-01-29	19:27:30	D	30	1
1513	2014-01-29	19:28:00	D	30	1
1513	2014-01-29	19:28:30	N	30	1
1513	2014-01-29	19:29:00	N	30	1
1513	2014-01-29	19:29:30	N	30	1
1513	2014-01-29	19:30:00	N	30	1
1513	2014-01-29	19:30:30	N	30	1
1513	2014-01-29	19:31:00	N	30	1
1513	2014-01-29	19:31:30	N	30	1
1513	2014-01-29	19:32:00	N	30	1
1513	2014-01-29	19:32:30	N	30	1
1513	2014-01-29	19:33:00	N	30	1
1513	2014-01-29	19:33:30	N	30	1
1513	2014-01-29	19:34:00	N	30	1
1513	2014-01-29	19:34:30	N	30	1
1513	2014-01-29	19:35:00	N	30	1
1513	2014-01-29	19:35:30	N	30	1
1513	2014-01-29	19:36:00	N	30	1
1513	2014-01-29	19:36:30	I	30	1
1513	2014-01-29	19:37:00	I	30	1
1513	2014-01-29	19:37:30	I	30	1
1513	2014-01-29	19:38:00	I	30	1
1513	2014-01-29	19:38:30	I	30	1
1513	2014-01-29	19:39:00	I	30	1
1513	2014-01-29	19:39:30	I	30	1
1513	2014-01-29	19:40:00	I	30	1
1513	2014-01-29	19:40:30	I	30	1
1513	2014-01-29	19:41:00	I	30	1
1513	2014-01-29	19:41:30	I	30	1
1513	2014-01-29	19:42:00	I	30	1
1513	2014-01-29	19:42:30	I	30	1
1513	2014-01-29	19:43:00	I	30	1
1513	2014-01-29	19:43:30	I	30	1
1513	2014-01-29	19:44:00	I	30	1
1513	2014-01-29	19:44:30	I	30	1
1513	2014-01-29	19:45:00	I	30	1
1513	2014-01-29	19:45:30	I	30	1
1513	2014-01-29	19:46:00	I	30	1
1513	2014-01-29	19:46:30	I	30	1
1513	2014-01-29	19:47:00	I	30	1
1513	2014-01-29	19:47:30	I	30	1
1513	2014-01-29	19:48:00	I	30	1
1513	2014-01-29	19:48:30	I	30	1
1513	2014-01-29	19:49:00	I	30	1
1513	2014-01-29	19:49:30	I	30	1
1513	2014-01-29	19:50:00	I	30	1
1513	2014-01-29	19:50:30	I	30	1
1513	2014-01-29	19:51:00	I	30	1
1513	2014-01-29	19:51:30	I	30	1
1513	2014-01-29	19:52:00	I	30	1
1513	2014-01-29	19:52:30	I	30	1
1513	2014-01-29	19:53:00	I	30	1
1513	2014-01-29	19:53:30	I	30	1
1513	2014-01-29	19:54:00	I	30	1
1513	2014-01-29	19:54:30	I	30	1
1513	2014-01-29	19:55:00	I	30	1
1513	2014-01-29	19:55:30	I	30	1
1513	2014-01-29	19:56:00	I	30	1
1513	2014-01-29	19:56:30	I	30	1
1513	2014-01-29	19:57:00	I	30	1
1513	2014-01-29	19:57:30	I	30	1
1513	2014-01-29	19:58:00	I	30	1
1513	2014-01-29	19:58:30	I	30	1
1513	2014-01-29	19:59:00	W	30	1
1513	2014-01-29	19:59:30	W	30	1
1513	2014-01-29	20:00:00	W	30	1
1513	2014-01-29	20:00:30	W	30	1
1513	2014-01-29	20:01:00	W	30	1
1513	2014-01-29	20:01:30	W	30	1
1513	2014-01-29	20:02:00	W	30	1
1513	2014-01-29	20:02:30	W	30	1
1513	2014-01-29	20:03:00	W	30	1
1513	2014-01-29	20:03:30	W	30	1
1513	2014-01-29	20:04:00	W	30	1
1513	2014-01-29	20:04:30	W	30	1
1513	2014-01-29	20:05:00	W	30	1
1513	2014-01-29	20:05:30	W	30	1
1513	2014-01-29	20:06:00	W	30	1
1513	2014-01-29	20:06:30	W	30	1
1513	2014-01-29	20:07:00	W	30	1
1513	2014-01-29	20:07:30	W	30	1
1513	2014-01-29	20:08:00	W	30	1
1513	2014-01-29	20:08:30	W	30	1
1513	2014-01-29	20:09:00	W	30	1
1513	2014-01-29	20:09:30	W	30	1
1513	2014-01-29	20:10:00	W	30	1
1513	2014-01-29	20:10:30	W	30	1
1513	2014-01-29	20:11:00	W	30	1
1513	2014-01-29	20:11:30	W	30	1
1513	2014-01-29	20:12:00	W	30	1
1513	2014-01-29	20:12:30	W	30	1
1513	2014-01-29	20:13:00	W	30	1
1513	2014-01-29	20:13:30	D	30	1
1513	2014-01-29	20:14:00	D	30	1
1513	2014-01-29	20:14:30	D	30	1
1513	2014-01-29	20:15:00	D	30	1
1513	2014-01-29	20:15:30	D	30	1
1513	2014-01-29	20:16:00	D	30	1
1513	2014-01-29	20:16:30	N	30	1
1513	2014-01-29	20:17:00	N	30	1
1513	2014-01-29	20:17:30	N	30	1
1513	2014-01-29	20:18:00	N	30	1
1513	2014-01-29	20:18:30	N	30	1
1513	2014-01-29	20:19:00	N	30	1
1513	2014-01-29	20:19:30	N	30	1
1513	2014-01-29	20:20:00	N	30	1
1513	2014-01-29	20:20:30	N	30	1
1513	2014-01-29	20:21:00	N	30	1
1513	2014-01-29	20:21:30	N	30	1
1513	2014-01-29	20:22:00	N	30	1
1513	2014-01-29	20:22:30	N	30	1
1513	2014-01-29	20:23:00	N	30	1
1513	2014-01-29	20:23:30	N	30	1
1513	2014-01-29	20:24:00	N	30	1
1513	2014-01-29	20:24:30	R	30	1
1513	2014-01-29	20:25:00	R	30	1
1513	2014-01-29	20:25:30	R	30	1
1513	2014-01-29	20:26:00	R	30	1
1513	2014-01-29	20:26:30	R	30	1
1513	2014-01-29	20:27:00	R	30	1
1513	2014-01-29	20:27:30	R	30	1
1513	2014-01-29	20:28:00	R	30	1
1513	2014-01-29	20:28:30	R	30	1
1513	2014-01-29	20:29:00	R	30	1
1513	2014-01-29	20:29:30	I	30	1
1513	2014-01-29	20:30:00	I	30	1
1513	2014-01-29	20:30:30	I	30	1
1513	2014-01-29	20:31:00	I	30	1
1513	2014-01-29	20:31:30	I	30	1
1513	2014-01-29	20:32:00	I	30	1
1513	2014-01-29	20:32:30	I	30	1
1513	2014-01-29	20:33:00	I	30	1
1513	2014-01-29	20:33:30	I	30	1
1513	2014-01-29	20:34:00	I	30	1
1513	2014-01-29	20:34:30	I	30	1
1513	2014-01-29	20:35:00	I	30	1
1513	2014-01-29	20:35:30	I	30	1
1513	2014-01-29	20:36:00	I	30	1
1513	2014-01-29	20:36:30	I	30	1
1513	2014-01-29	20:37:00	I	30	1
1513	2014-01-29	20:37:30	I	30	1
1513	2014-01-29	20:38:00	I	30	1
1513	2014-01-29	20:38:30	I	30	1
1513	2014-01-29	20:39:00	I	30	1
1513	2014-01-29	20:39:30	I	30	1
1513	2014-01-29	20:40:00	I	30	1
1513	2014-01-29	20:40:30	I	30	1
1513	2014-01-29	20:41:00	I	30	1
1513	2014-01-29	20:41:30	I	30	1
1513	2014-01-29	20:42:00	I	30	1
1513	2014-01-29	20:42:30	I	30	1
1513	2014-01-29	20:43:00	I	30	1
1513	2014-01-29	20:43:30	I	30	1
1513	2014-01-29	20:44:00	I	30	1
1513	2014-01-29	20:44:30	I	30	1
1513	2014-01-29	20:45:00	I	30	1
1513	2014-01-29	20:45:30	I	30	1
1513	2014-01-29	20:46:00	I	30	1
1513	2014-01-29	20:46:30	I	30	1
1513	2014-01-29	20:47:00	I	30	1
1513	2014-01-29	20:47:30	I	30	1
1513	2014-01-29	20:48:00	I	30	1
1513	2014-01-29	20:48:30	I	30	1
1513	2014-01-29	20:49:00	I	30	1
1513	2014-01-29	20:49:30	I	30	1
1513	2014-01-29	20:50:00	I	30	1
1513	2014-01-29	20:50:30	I	30	1
1513	2014-01-29	20:51:00	I	30	1
1513	2014-01-29	20:51:30	I	30	1
1513	2014-01-29	20:52:00	I	30	1
1513	2014-01-29	20:52:30	I	30	1
1513	2014-01-29	20:53:00	I	30	1
1513	2014-01-29	20:53:30	I	30	1
1513	2014-01-29	20:54:00	I	30	1
1513	2014-01-29	20:54:30	I	30	1
1513	2014-01-29	20:55:00	I	30	1
1513	2014-01-29	20:55:30	I	30	1
1513	2014-01-29	20:56:00	I	30	1
1513	2014-01-29	20:56:30	I	30	1
1513	2014-01-29	20:57:00	I	30	1
1513	2014-01-29	20:57:30	I	30	1
1513	2014-01-29	20:58:00	I	30	1
1513	2014-01-29	20:58:30	I	30	1
1513	2014-01-29	20:59:00	I	30	1
1513	2014-01-29	20:59:30	I	30	1
1513	2014-01-29	21:00:00	I	30	1
1513	2014-01-29	21:00:30	I	30	1
1513	2014-01-29	21:01:00	I	30	1
1513	2014-01-29	21:01:30	I	30	1
1513	2014-01-29	21:02:00	I	30	1
1513	2014-01-29	21:02:30	I	30	1
1513	2014-01-29	21:03:00	I	30	1
1513	2014-01-29	21:03:30	I	30	1
1513	2014-01-29	21:04:00	I	30	1
1513	2014-01-29	21:04:30	W	30	1
1513	2014-01-29	21:05:00	W	30	1
1513	2014-01-29	21:05:30	W	30	1
1513	2014-01-29	21:06:00	W	30	1
1513	2014-01-29	21:06:30	W	30	1
1513	2014-01-29	21:07:00	W	30	1
1513	2014-01-29	21:07:30	W	30	1
1513	2014-01-29	21:08:00	W	30	1
1513	2014-01-29	21:08:30	W	30	1
1513	2014-01-29	21:09:00	W	30	1
1513	2014-01-29	21:09:30	W	30	1
1513	2014-01-29	21:10:00	W	30	1
1513	2014-01-29	21:10:30	W	30	1
1513	2014-01-29	21:11:00	W	30	1
1513	2014-01-29	21:11:30	W	30	1
1513	2014-01-29	21:12:00	W	30	1
1513	2014-01-29	21:12:30	W	30	1
1513	2014-01-29	21:13:00	W	30	1
1513	2014-01-29	21:13:30	W	30	1
1513	2014-01-29	21:14:00	W	30	1
1513	2014-01-29	21:14:30	W	30	1
1513	2014-01-29	21:15:00	W	30	1
1513	2014-01-29	21:15:30	W	30	1
1513	2014-01-29	21:16:00	W	30	1
1513	2014-01-29	21:16:30	W	30	1
1513	2014-01-29	21:17:00	W	30	1
1513	2014-01-29	21:17:30	W	30	1
1513	2014-01-29	21:18:00	W	30	1
1513	2014-01-29	21:18:30	W	30	1
1513	2014-01-29	21:19:00	W	30	1
1513	2014-01-29	21:19:30	W	30	1
1513	2014-01-29	21:20:00	W	30	1
1513	2014-01-29	21:20:30	W	30	1
1513	2014-01-29	21:21:00	W	30	1
1513	2014-01-29	21:21:30	W	30	1
1513	2014-01-29	21:22:00	W	30	1
1513	2014-01-29	21:22:30	W	30	1
1513	2014-01-29	21:23:00	W	30	1
1513	2014-01-29	21:23:30	W	30	1
1513	2014-01-29	21:24:00	D	30	1
1513	2014-01-29	21:24:30	D	30	1
1513	2014-01-29	21:25:00	D	30	1
1513	2014-01-29	21:25:30	D	30	1
1513	2014-01-29	21:26:00	D	30	1
1513	2014-01-29	21:26:30	D	30	1
1513	2014-01-29	21:27:00	D	30	1
1513	2014-01-29	21:27:30	D	30	1
1513	2014-01-29	21:28:00	D	30	1
1513	2014-01-29	21:28:30	N	30	1
1513	2014-01-29	21:29:00	N	30	1
1513	2014-01-29	21:29:30	N	30	1
1513	2014-01-29	21:30:00	N	30	1
1513	2014-01-29	21:30:30	R	30	1
1513	2014-01-29	21:31:00	R	30	1
1513	2014-01-29	21:31:30	R	30	1
1513	2014-01-29	21:32:00	R	30	1
1513	2014-01-29	21:32:30	I	30	1
1513	2014-01-29	21:33:00	I	30	1
1513	2014-01-29	21:33:30	I	30	1
1513	2014-01-29	21:34:00	I	30	1
1513	2014-01-29	21:34:30	I	30	1
1513	2014-01-29	21:35:00	I	30	1
1513	2014-01-29	21:35:30	I	30	1
1513	2014-01-29	21:36:00	I	30	1
1513	2014-01-29	21:36:30	I	30	1
1513	2014-01-29	21:37:00	I	30	1
1513	2014-01-29	21:37:30	I	30	1
1513	2014-01-29	21:38:00	I	30	1
1513	2014-01-29	21:38:30	I	30	1
1513	2014-01-29	21:39:00	I	30	1
1513	2014-01-29	21:39:30	I	30	1
1513	2014-01-29	21:40:00	I	30	1
1513	2014-01-29	21:40:30	I	30	1
1513	2014-01-29	21:41:00	I	30	1
1513	2014-01-29	21:41:30	I	30	1
1513	2014-01-29	21:42:00	I	30	1
1513	2014-01-29	21:42:30	I	30	1
1513	2014-01-29	21:43:00	I	30	1
1513	2014-01-29	21:43:30	I	30	1
1513	2014-01-29	21:44:00	I	30	1
1513	2014-01-29	21:44:30	I	30	1
1513	2014-01-29	21:45:00	I	30	1
1513	2014-01-29	21:45:30	I	30	1
1513	2014-01-29	21:46:00	I	30	1
1513	2014-01-29	21:46:30	I	30	1
1513	2014-01-29	21:47:00	I	30	1
1513	2014-01-29	21:47:30	I	30	1
1513	2014-01-29	21:48:00	I	30	1
1513	2014-01-29	21:48:30	I	30	1
1513	2014-01-29	21:49:00	I	30	1
1513	2014-01-29	21:49:30	I	30	1
1513	2014-01-29	21:50:00	I	30	1
1513	2014-01-29	21:50:30	I	30	1
1513	2014-01-29	21:51:00	I	30	1
1513	2014-01-29	21:51:30	I	30	1
1513	2014-01-29	21:52:00	I	30	1
1513	2014-01-29	21:52:30	I	30	1
1513	2014-01-29	21:53:00	I	30	1
1513	2014-01-29	21:53:30	I	30	1
1513	2014-01-29	21:54:00	I	30	1
1513	2014-01-29	21:54:30	I	30	1
1513	2014-01-29	21:55:00	I	30	1
1513	2014-01-29	21:55:30	I	30	1
1513	2014-01-29	21:56:00	I	30	1
1513	2014-01-29	21:56:30	I	30	1
1513	2014-01-29	21:57:00	I	30	1
1513	2014-01-29	21:57:30	W	30	1
1513	2014-01-29	21:58:00	W	30	1
1513	2014-01-29	21:58:30	W	30	1
1513	2014-01-29	21:59:00	W	30	1
1513	2014-01-29	21:59:30	W	30	1
1513	2014-01-29	22:00:00	W	30	1
1513	2014-01-29	22:00:30	W	30	1
1513	2014-01-29	22:01:00	W	30	1
1513	2014-01-29	22:01:30	W	30	1
1513	2014-01-29	22:02:00	W	30	1
1513	2014-01-29	22:02:30	W	30	1
1513	2014-01-29	22:03:00	W	30	1
1513	2014-01-29	22:03:30	W	30	1
1513	2014-01-29	22:04:00	D	30	1
1513	2014-01-29	22:04:30	D	30	1
1513	2014-01-29	22:05:00	D	30	1
1513	2014-01-29	22:05:30	D	30	1
1513	2014-01-29	22:06:00	D	30	1
1513	2014-01-29	22:06:30	D	30	1
1513	2014-01-29	22:07:00	N	30	1
1513	2014-01-29	22:07:30	N	30	1
1513	2014-01-29	22:08:00	N	30	1
1513	2014-01-29	22:08:30	N	30	1
1513	2014-01-29	22:09:00	N	30	1
1513	2014-01-29	22:09:30	N	30	1
1513	2014-01-29	22:10:00	N	30	1
1513	2014-01-29	22:10:30	N	30	1
1513	2014-01-29	22:11:00	N	30	1
1513	2014-01-29	22:11:30	N	30	1
1513	2014-01-29	22:12:00	N	30	1
1513	2014-01-29	22:12:30	N	30	1
1513	2014-01-29	22:13:00	N	30	1
1513	2014-01-29	22:13:30	N	30	1
1513	2014-01-29	22:14:00	N	30	1
1513	2014-01-29	22:14:30	D	30	1
1513	2014-01-29	22:15:00	D	30	1
1513	2014-01-29	22:15:30	D	30	1
1513	2014-01-29	22:16:00	D	30	1
1513	2014-01-29	22:16:30	D	30	1
1513	2014-01-29	22:17:00	D	30	1
1513	2014-01-29	22:17:30	W	30	1
1513	2014-01-29	22:18:00	W	30	1
1513	2014-01-29	22:18:30	W	30	1
1513	2014-01-29	22:19:00	W	30	1
1513	2014-01-29	22:19:30	W	30	1
1513	2014-01-29	22:20:00	W	30	1
1513	2014-01-29	22:20:30	W	30	1
1513	2014-01-29	22:21:00	W	30	1
1513	2014-01-29	22:21:30	W	30	1
1513	2014-01-29	22:22:00	W	30	1
1513	2014-01-29	22:22:30	W	30	1
1513	2014-01-29	22:23:00	W	30	1
1513	2014-01-29	22:23:30	D	30	1
1513	2014-01-29	22:24:00	D	30	1
1513	2014-01-29	22:24:30	D	30	1
1513	2014-01-29	22:25:00	D	30	1
1513	2014-01-29	22:25:30	D	30	1
1513	2014-01-29	22:26:00	D	30	1
1513	2014-01-29	22:26:30	D	30	1
1513	2014-01-29	22:27:00	D	30	1
1513	2014-01-29	22:27:30	D	30	1
1513	2014-01-29	22:28:00	D	30	1
1513	2014-01-29	22:28:30	D	30	1
1513	2014-01-29	22:29:00	D	30	1
1513	2014-01-29	22:29:30	D	30	1
1513	2014-01-29	22:30:00	D	30	1
1513	2014-01-29	22:30:30	D	30	1
1513	2014-01-29	22:31:00	D	30	1
1513	2014-01-29	22:31:30	D	30	1
1513	2014-01-29	22:32:00	W	30	1
1513	2014-01-29	22:32:30	W	30	1
1513	2014-01-29	22:33:00	W	30	1
1513	2014-01-29	22:33:30	W	30	1
1513	2014-01-29	22:34:00	W	30	1
1513	2014-01-29	22:34:30	W	30	1
1513	2014-01-29	22:35:00	W	30	1
1513	2014-01-29	22:35:30	W	30	1
1513	2014-01-29	22:36:00	W	30	1
1513	2014-01-29	22:36:30	W	30	1
1513	2014-01-29	22:37:00	W	30	1
1513	2014-01-29	22:37:30	W	30	1
1513	2014-01-29	22:38:00	W	30	1
1513	2014-01-29	22:38:30	W	30	1
1513	2014-01-29	22:39:00	W	30	1
1513	2014-01-29	22:39:30	W	30	1
1513	2014-01-29	22:40:00	W	30	1
1513	2014-01-29	22:40:30	W	30	1
1513	2014-01-29	22:41:00	R	30	1
1513	2014-01-29	22:41:30	R	30	1
1513	2014-01-29	22:42:00	R	30	1
1513	2014-01-29	22:42:30	R	30	1
1513	2014-01-29	22:43:00	R	30	1
1513	2014-01-29	22:43:30	R	30	1
1513	2014-01-29	22:44:00	R	30	1
1513	2014-01-29	22:44:30	R	30	1
1513	2014-01-29	22:45:00	R	30	1
1513	2014-01-29	22:45:30	R	30	1
1513	2014-01-29	22:46:00	R	30	1
1513	2014-01-29	22:46:30	R	30	1
1513	2014-01-29	22:47:00	R	30	1
1513	2014-01-29	22:47:30	R	30	1
1513	2014-01-29	22:48:00	R	30	1
1513	2014-01-29	22:48:30	W	30	1
1513	2014-01-29	22:49:00	W	30	1
1513	2014-01-29	22:49:30	D	30	1
1513	2014-01-29	22:50:00	D	30	1
1513	2014-01-29	22:50:30	N	30	1
1513	2014-01-29	22:51:00	N	30	1
1513	2014-01-29	22:51:30	N	30	1
1513	2014-01-29	22:52:00	N	30	1
1513	2014-01-29	22:52:30	N	30	1
1513	2014-01-29	22:53:00	W	30	1
1513	2014-01-29	22:53:30	W	30	1
1513	2014-01-29	22:54:00	W	30	1
1513	2014-01-29	22:54:30	W	30	1
1513	2014-01-29	22:55:00	W	30	1
1513	2014-01-29	22:55:30	W	30	1
1513	2014-01-29	22:56:00	W	30	1
1513	2014-01-29	22:56:30	W	30	1
1513	2014-01-29	22:57:00	W	30	1
1513	2014-01-29	22:57:30	W	30	1
1513	2014-01-29	22:58:00	W	30	1
1513	2014-01-29	22:58:30	W	30	1
1513	2014-01-29	22:59:00	W	30	1
1513	2014-01-29	22:59:30	W	30	1
1513	2014-01-29	23:00:00	W	30	1
1513	2014-01-29	23:00:30	W	30	1
1513	2014-01-29	23:01:00	W	30	1
1513	2014-01-29	23:01:30	W	30	1
1513	2014-01-29	23:02:00	W	30	1
1513	2014-01-29	23:02:30	W	30	1
1513	2014-01-29	23:03:00	W	30	1
1513	2014-01-29	23:03:30	W	30	1
1513	2014-01-29	23:04:00	W	30	1
1513	2014-01-29	23:04:30	W	30	1
1513	2014-01-29	23:05:00	W	30	1
1513	2014-01-29	23:05:30	W	30	1
1513	2014-01-29	23:06:00	W	30	1
1513	2014-01-29	23:06:30	W	30	1
1513	2014-01-29	23:07:00	W	30	1
1513	2014-01-29	23:07:30	W	30	1
1513	2014-01-29	23:08:00	W	30	1
1513	2014-01-29	23:08:30	W	30	1
1513	2014-01-29	23:09:00	W	30	1
1513	2014-01-29	23:09:30	W	30	1
1513	2014-01-29	23:10:00	W	30	1
1513	2014-01-29	23:10:30	W	30	1
1513	2014-01-29	23:11:00	W	30	1
1513	2014-01-29	23:11:30	W	30	1
1513	2014-01-29	23:12:00	W	30	1
1513	2014-01-29	23:12:30	W	30	1
1513	2014-01-29	23:13:00	W	30	1
1513	2014-01-29	23:13:30	W	30	1
1513	2014-01-29	23:14:00	W	30	1
1513	2014-01-29	23:14:30	W	30	1
1513	2014-01-29	23:15:00	W	30	1
1513	2014-01-29	23:15:30	W	30	1
1513	2014-01-29	23:16:00	W	30	1
1513	2014-01-29	23:16:30	W	30	1
1513	2014-01-29	23:17:00	W	30	1
1513	2014-01-29	23:17:30	W	30	1
1513	2014-01-29	23:18:00	W	30	1
1513	2014-01-29	23:18:30	W	30	1
1513	2014-01-29	23:19:00	W	30	1
1513	2014-01-29	23:19:30	W	30	1
1513	2014-01-29	23:20:00	W	30	1
1513	2014-01-29	23:20:30	W	30	1
1513	2014-01-29	23:21:00	W	30	1
1513	2014-01-29	23:21:30	W	30	1
1513	2014-01-29	23:22:00	W	30	1
1513	2014-01-29	23:22:30	W	30	1
1513	2014-01-29	23:23:00	W	30	1
1513	2014-01-29	23:23:30	W	30	1
1513	2014-01-29	23:24:00	W	30	1
1513	2014-01-29	23:24:30	W	30	1
1513	2014-01-29	23:25:00	W	30	1
1513	2014-01-29	23:25:30	W	30	1
1513	2014-01-29	23:26:00	W	30	1
1513	2014-01-29	23:26:30	W	30	1
1513	2014-01-29	23:27:00	W	30	1
1513	2014-01-29	23:27:30	W	30	1
1513	2014-01-29	23:28:00	W	30	1
1513	2014-01-29	23:28:30	W	30	1
1513	2014-01-29	23:29:00	W	30	1
1513	2014-01-29	23:29:30	W	30	1
1513	2014-01-29	23:30:00	W	30	1
1513	2014-01-29	23:30:30	W	30	1
1513	2014-01-29	23:31:00	D	30	1
1513	2014-01-29	23:31:30	D	30	1
1513	2014-01-29	23:32:00	D	30	1
1513	2014-01-29	23:32:30	D	30	1
1513	2014-01-29	23:33:00	D	30	1
1513	2014-01-29	23:33:30	D	30	1
1513	2014-01-29	23:34:00	D	30	1
1513	2014-01-29	23:34:30	N	30	1
1513	2014-01-29	23:35:00	N	30	1
1513	2014-01-29	23:35:30	N	30	1
1513	2014-01-29	23:36:00	N	30	1
1513	2014-01-29	23:36:30	N	30	1
1513	2014-01-29	23:37:00	N	30	1
1513	2014-01-29	23:37:30	N	30	1
1513	2014-01-29	23:38:00	N	30	1
1513	2014-01-29	23:38:30	N	30	1
1513	2014-01-29	23:39:00	N	30	1
1513	2014-01-29	23:39:30	N	30	1
1513	2014-01-29	23:40:00	N	30	1
1513	2014-01-29	23:40:30	N	30	1
1513	2014-01-29	23:41:00	N	30	1
1513	2014-01-29	23:41:30	N	30	1
1513	2014-01-29	23:42:00	N	30	1
1513	2014-01-29	23:42:30	N	30	1
1513	2014-01-29	23:43:00	N	30	1
1513	2014-01-29	23:43:30	N	30	1
1513	2014-01-29	23:44:00	N	30	1
1513	2014-01-29	23:44:30	N	30	1
1513	2014-01-29	23:45:00	R	30	1
1513	2014-01-29	23:45:30	R	30	1
1513	2014-01-29	23:46:00	R	30	1
1513	2014-01-29	23:46:30	R	30	1
1513	2014-01-29	23:47:00	R	30	1
1513	2014-01-29	23:47:30	R	30	1
1513	2014-01-29	23:48:00	R	30	1
1513	2014-01-29	23:48:30	R	30	1
1513	2014-01-29	23:49:00	R	30	1
1513	2014-01-29	23:49:30	R	30	1
1513	2014-01-29	23:50:00	R	30	1
1513	2014-01-29	23:50:30	W	30	1
1513	2014-01-29	23:51:00	W	30	1
1513	2014-01-29	23:51:30	W	30	1
1513	2014-01-29	23:52:00	D	30	1
1513	2014-01-29	23:52:30	D	30	1
1513	2014-01-29	23:53:00	D	30	1
1513	2014-01-29	23:53:30	D	30	1
1513	2014-01-29	23:54:00	I	30	1
[truncated: 75,447 more rows]

## Sheet: Abbreviations
CowID	Date	Time	Event	Duration	RecDay
Cow number	Recording date	Time of Recording day	W = Awake	Duration for each event (seconds)	Recording day 1-3
			N1 = Drowsing
			N2 = Non-Rapid Eye Movement Sleep
			N3 = Rapid Eye Movement Sleep
			R = Rumination
